# Supplementary material for: Q fever expertise among human and veterinary health professionals in Germany – A stakeholder analysis of knowledge gaps
Source: PLoS One. 2022 Mar 3;17(3):e0264629. doi: 10.1371/journal.pone.0264629 (PMC8893703; doi:10.1371/journal.pone.0264629)
Supplement: S1 Table — (XLSX) [file pone.0264629.s002.xlsx]

## Sheet: Raw data (online survey)
id	Human health practitioner	Human health authority employee	Veterinary health practitioner	Veterinary health authority employees	Other	Field of specialization the stakeholder work in	Federal state	hxdiagnosis	hxdiagnosis[other]	hxqfever	hxriskfactor[SQ001]	hxriskfactor[SQ002]	hxriskfactor[SQ003]	hxriskfactor[SQ004]	hxriskfactor[SQ005]	hxriskfactor[SQ007]	hxriskfactor[SQ008]	hxstatements[SQ001]	hxstatements[SQ002]	hxstatements[SQ003]	hxstatements[SQ004]	hxlaboratory[SQ001]	hxlaboratory[SQ002]	hxlaboratory[SQ003]	hxlaboratory[SQ004]	vxdiagnosis	vxdiagnosis[other]	vxqFever	vxriskfactor[SQ001]	vxriskfactor[SQ002]	vxriskfactor[SQ003]	vxriskfactor[SQ004]	vxriskfactor[SQ005]	vxriskfactor[SQ006]	vxriskfactor[SQ007]	vxriskfactor[SQ008]	vxstatements[SQ001]	vxstatements[SQ002]	vxstatements[SQ003]	vxstatements[SQ004]	vxlaboratory[SQ001]	vxlaboratory[SQ002]	vxlaboratory[SQ003]	vxlaboratory[SQ004]
2	No	No	Yes	No	No	No specialization	Baden-Wurttemberg																			Other	Chlamydia, Q fever,Brucellosis,Schmallenberg.	Yes	Very low risk	Low risk	Low risk	Very low risk	High risk		Low risk	Very high risk	Agree completely	Disagree completely	Rather agree		Agree completely	Disagree completely	Agree completely	Disagree completely
3	No	No	No	Yes	No
4	No	No	Yes	No	No	non-infectious and infectious diseases
5	No	No	No	Yes	No	Pathotology	Bavaria																			Other	Q fever	Yes	Don't know	Very high risk	Low risk	High risk	Low risk	High risk	Low risk	High risk	Agree completely	Rather agree	Rather agree	Rather agree	Disagree rather	Disagree rather	Agree completely	Disagree completely
6	No	No	No	Yes	No	Pathotology	Schleswig-Holstein																			Other	Q fever	Yes	High risk			High risk	High risk	High risk	Low risk	High risk	Agree completely	Rather agree	Disagree rather	Disagree completely	Agree completely	Disagree completely	Agree completely	Disagree completely
7	No	No	No	Yes	No	Animal diseases	Baden-Wurttemberg																			Other	Q fever, Chlamydiaabort	Yes	Very low risk	Very high risk	Very low risk	High risk	Low risk	Low risk	Very low risk	Don't know	Agree completely	Disagree completely	Agree completely	Rather agree	Disagree completely	Disagree completely	Agree completely	Disagree completely
8	No	No	No	Yes	No	Horses / Sheep	Lower Saxony
9	No	No	Yes	No	No	Small animals
10	No	No	Yes	No	No	Small ruminants																				Other	Q-fever,Chlamydia,toxoplasmen,Salmonella	Yes	Very low risk	Low risk	High risk	Very low risk	Very low risk	Very low risk	Very low risk	Very high risk	Agree completely	Rather agree	Disagree rather	Disagree completely	Agree completely	Agree completely	Agree completely	Don't know
11	No	No	No	Yes	No	Small ruminants	Thuringia																			Other	Chlamydiaabort, Border Disease, Toxoplasmosis, Q fever	Yes	Low risk	Low risk	Very low risk	High risk	Very low risk	Low risk	Very low risk	Very high risk	Agree completely	Agree completely	Disagree rather	Disagree completely	Disagree completely	Disagree completely	Agree completely	Disagree completely
12	No	No	Yes	No	No	Small ruminants	Mecklenburg-West Pomerania																			Other	Chlamydia, Q Fever, Brucellosis,	Yes	Very low risk	Low risk	High risk	Very low risk	Low risk	Very low risk	Very low risk	Very low risk	Agree completely	Rather agree	Agree completely	Disagree completely	Agree completely	Disagree completely	Agree completely	Disagree completely
13	No	No	No	Yes	No	Laboratory Animal Science	Hamburg
14	No	No	No	Yes	No	Epidemiology	Mecklenburg-West Pomerania																			Other	Ursächliche Erreger: Chlamydia, Campylobacter, Salmonella oder Coxiellen zzgl. Food mistakes	Yes	Very low risk	High risk	Very low risk	Very low risk	Low risk	Very low risk	Very low risk	Very high risk	Agree completely	Rather agree	Disagree completely	Disagree completely	Agree completely	Agree completely	Agree completely	Disagree completely
15	No	No	No	No	No
16	No	No	No	Yes	No	Reproduction; Animal Breeding & Biotechnology	Bavaria																			Other	Q fever, Chlamydiosis, Brucellosis	Yes	Very low risk	Low risk	Very low risk	Low risk	Low risk	Very low risk	Very low risk	Very high risk	Rather agree	Disagree rather	Disagree rather	Disagree completely	Rather agree	Disagree completely	Disagree rather	Disagree completely
17	No	No	No	Yes	No	Pathotology	Mecklenburg-West Pomerania																			Other	Chlamydia, Toxoplasmen, Coxiellen, Brucella	Yes		High risk	Very low risk	Low risk	Low risk	High risk	Very low risk	Very high risk	Agree completely	Disagree rather	Rather agree	Disagree completely	Agree completely	Disagree completely	Disagree completely	Disagree completely
18	No	No	No	Yes	No	Pathotology	Mecklenburg-West Pomerania																			Other	Chlamydiosis, Brucellosis, Neospora, Q fever, Leptospirosis	Yes	Very low risk	Very high risk	High risk	Low risk	Low risk	Very low risk	Very low risk	Very high risk	Agree completely	Disagree completely	Disagree rather	Disagree completely	Agree completely	Disagree completely	Disagree rather	Disagree completely
19	No	No	No	Yes	No	Serology, Microbiology
20	No	No	No	Yes	No
23	No	No	No	Yes	No	Cattle, Small ruminants																				Other	Q fever oder Chlamydia	Yes	Low risk	Very high risk	Very low risk	Very low risk	Low risk	Low risk	Very low risk	High risk	Disagree rather	Disagree completely	Rather agree	Disagree completely	Agree completely	Disagree completely	Disagree rather	Disagree rather
24	No	No	Yes	No	No	Small ruminants	Bavaria
25	No	No	No	Yes	No	Food	Baden-Wurttemberg																			Other	Chlamydiaabort Q fever Salmonellosis	Yes	Very low risk	Very high risk	Very low risk	Low risk	Very high risk	Low risk	Very low risk	Very high risk					Agree completely	Disagree completely	Agree completely	Disagree completely
26	No	No	Yes	No	No	Pigs	North Rhine-Westphalia																			Other	Chlamydia, Listerosis, Brucellosis, Bluetongue	Yes	Low risk	High risk	Low risk	High risk	Very low risk	High risk	Low risk	Very high risk	Agree completely	Rather agree	Rather agree	Don't know	Disagree completely	Disagree rather	Rather agree	Disagree completely
27	No	No	Yes	No	No	Livestock	North Rhine-Westphalia																			Other	BTV, Schmallenberg Virus, Clamydienabort	Yes	Don't know	Low risk	Don't know	Very low risk	Low risk	High risk	Low risk	Very high risk	Don't know	Don't know	Don't know	Don't know	Don't know	Disagree completely	Don't know	Don't know
28	No	No	Yes	No	No	Livestock, Cattle, Small ruminants	North Rhine-Westphalia																			Other	Q fever, Chlamydia,Schmallenberg-Virus	Yes		Very high risk	Low risk	Very high risk	High risk	Very low risk	Low risk	Very high risk	Agree completely	Disagree rather	Rather agree	Disagree completely	Rather agree	Disagree completely	Agree completely	Disagree completely
29	No	No	No	Yes	No	laboratory	Mecklenburg-West Pomerania																			Other	Q fever, Chlamydiainfection, Toxoplasmosis	Yes	Very low risk	Very high risk	Very low risk	Low risk	Very low risk	Very low risk	Very low risk	Very high risk	Agree completely	Rather agree	Agree completely	Disagree completely	Disagree completely	Disagree rather	Agree completely	Disagree completely
31	N/A	N/A	N/A	N/A	N/A
32	No	No	No	Yes	No		Mecklenburg-West Pomerania
33	No	No	No	Yes	No	laboratory	Mecklenburg-West Pomerania																			Other	Coxiella burnetii, Leptospiren, Brucella, Border Disease, BTV	Yes	Very low risk	Very high risk	Low risk	Very high risk	Very high risk	High risk	Low risk	Very high risk	Agree completely	Disagree rather	Agree completely	Agree completely	Agree completely	Disagree completely	Disagree rather	Disagree completely
37	No	No	Yes	Yes	No	Small ruminants	Baden-Wurttemberg																			Other	Chlamydiaabort, Salmonellaabort, Q fever, Campylobacterabort, Toxoplasmenabort	Yes	Very low risk	Low risk	Very low risk	High risk	Low risk	Very low risk	Very low risk	Very high risk	Agree completely	Disagree rather	Agree completely	Disagree completely	Disagree completely	Rather agree	Agree completely	Disagree completely
38	No	No	No	No	Yes
40	No	No	Yes	No	No	Reproduction medicine	Lower Saxony																			Other	Coxiella, Chlamydia,	Yes		Very low risk	Very low risk	Low risk	Very low risk	Very low risk	Very low risk	Very high risk	Agree completely	Disagree rather	Disagree rather	Disagree completely	Disagree completely	Disagree rather	Agree completely	Disagree rather
41	No	No	Yes	No	No	Livestock	Lower Saxony																						Very low risk	Low risk	Very high risk	Low risk	Low risk	Very low risk	Low risk	Low risk	Rather agree	Disagree rather	Rather agree	Disagree rather	Rather agree	Disagree completely
43	No	No	No	No	No
44	No	No	Yes	No	No	Livestock	Rhineland-Palatinate
45	No	No	Yes	No	No	Small animals	North Rhine-Westphalia																			Other	Chlamydia, verminous (kleine Strongyliden), Bluetongue, Neospora	Yes	Low risk	Very high risk	Very high risk	High risk	Don't know	Very low risk	Low risk	Low risk	Rather agree	Disagree rather	Rather agree	Disagree completely	Disagree completely	Disagree completely	Don't know	Disagree completely
46	No	No	Yes	No	No	Livestock	Lower Saxony																			Other	Coxiella burnetti, Chlamydia, Toxoplasmen, Listerien, Brucella	Yes	Very low risk	Low risk	Very low risk	Low risk	Very low risk	Very low risk	Very low risk	Very high risk	Agree completely	Rather agree	Disagree rather	Disagree completely	Disagree completely	Disagree completely	Rather agree	Disagree rather
47	No	No	Yes	No	No	Livestock, Cattle, Small ruminants	Lower Saxony																			Other	Chlamydia, Salmonella, Schmallenbergvirus , Bluetonguenvirus	Yes	Very low risk	Very high risk	Very low risk	Very low risk	Very high risk	Very low risk	Very low risk	Very high risk	Agree completely	Rather agree	Disagree rather	Disagree completely	Rather agree	Rather agree	Rather agree	Disagree completely
48	No	No	No	Yes	No	Serology	Lower Saxony																			Other	Chlamydia, Q fever, Salmonella, Listerien, Leptospiren	Yes
51	No	No	No	Yes	No	Serology	Lower Saxony																			Other	Chlamydia, Q fever, Salmonella, Listerien, Leptospiren	Yes	Very low risk	High risk	Very low risk	High risk	Low risk	Very low risk	Very low risk	Very high risk	Agree completely	Disagree completely	Rather agree	Disagree completely		Disagree rather	Rather agree	Rather agree
52	No	No	Yes	No	No	Livestock	Lower Saxony
53	No	Yes	No	No	No	Human health authority	Saxony-Anhalt	Other	infective enteropathy, Salmonellosis,	Yes	Low risk	High risk	Low risk	High risk	Very low risk	Very low risk	Very low risk	Rather agree	Disagree rather	Disagree rather	Agree completely	Disagree completely	Disagree completely	Disagree rather	Agree completely
54	No	Yes	No	No	No	Human health authority	Baden-Wurttemberg	Other	Leptosirosis, Nephropathia epidemica, Q fever,	Yes	Very low risk	Low risk	Very low risk	Low risk	Very low risk	Very low risk	Very low risk	Agree completely	Disagree completely	Disagree completely	Agree completely	Disagree completely	Disagree completely	Agree completely	Agree completely
57	No	No	No	No	Yes
58	No	Yes	No	No	No	Human health authority, Internal Medicine	Schleswig-Holstein	Don't know		Yes	Low risk	Very high risk	Very low risk	High risk	Very low risk	Very low risk	Very low risk	Agree completely	Disagree completely	Disagree completely	Agree completely	Disagree completely	Agree completely	Rather agree	Agree completely
61	No	No	No	No	Yes	Human health authority	Brandenburg	Don't know		Yes	Very low risk	Very high risk	Very low risk	Very high risk	Very low risk	Very low risk	Very low risk	Agree completely	Disagree completely	Don't know	Rather agree	Disagree completely	Disagree completely	Don't know	Don't know
62	No	No	No	No	Yes	Human health authority	Brandenburg	Other	Influenza, Campylobacter	Yes	Very low risk	Very high risk	Don't know	Very high risk	Low risk	Low risk	Low risk	Don't know	Disagree completely	Don't know	Don't know	Disagree rather	Don't know	Disagree completely	Rather agree
63	No	No	No	No	No
65	No	No	No	Yes	No	kleine Widerkäuer	Baden-Wurttemberg																			Other	Chlamydia, QFever, Salmonella, Brucellosis, BT	Yes	Very low risk	High risk	Very low risk	High risk	Low risk	Very low risk	Very low risk	Very high risk	Agree completely	Rather agree	Agree completely	Disagree completely	Rather agree	Disagree completely	Agree completely	Disagree rather
66	No	No	No	No	Yes	Human health authority	Brandenburg	Other	Salmonellosis, Campylobacter, Shigellosis, Hepatitis A, Hepatitis E	Yes	Very low risk	High risk	High risk	High risk	Very low risk	Very low risk	Very low risk
67	No	No	No	Yes	No	Laboratory	Baden-Wurttemberg																			Other	Q fever, Chlamydiosis, Campylobacteri	Yes	High risk	Very high risk	High risk	Very high risk	Very high risk	Low risk	High risk	Very high risk	Agree completely	Disagree rather	Agree completely	Disagree completely	Agree completely	Disagree completely	Agree completely	Disagree completely
68	No	No	Yes	No	No	Cattle	Lower Saxony																			Other	Brucellosis, chlamydia, Q fever, Bluetongue	Yes	Don't know	High risk	Very low risk	Low risk	Low risk	High risk	Very low risk	Very high risk					Don't know	Disagree completely	Disagree completely	Disagree completely
69	No	No	No	Yes	No		Lower Saxony																			Other	Clamydien, Pseudotuberkulosis	Yes	Don't know	Low risk	Low risk	Low risk	High risk	Low risk	Very low risk	High risk	Don't know	Don't know	Rather agree	Don't know	Don't know	Don't know	Don't know	Rather agree
70	No	No	Yes	No	No	Cattle	Lower Saxony																			Other	Schmalenberg, Chlamydia, Q fever, Herpesvirus	Yes	Very low risk	Very high risk	High risk	High risk	Very low risk	Very low risk	Don't know	Very high risk	Agree completely	Disagree completely	Don't know		Agree completely	Disagree completely	Agree completely	Disagree completely
71	N/A	N/A	N/A	N/A	N/A
72	No	No	No	No	Yes	Human health authority	Brandenburg			Yes	Very low risk	High risk	Low risk	Very high risk	Very low risk	Very low risk	Very low risk
73	No	No	Yes	No	No	Cattle	Lower Saxony																			Other	Q fever, Chlamydia, Brucellosis, E. coli	Yes	Very low risk	Low risk	Low risk	Low risk	Low risk	High risk	Very low risk	Very high risk	Agree completely	Disagree completely	Rather agree	Disagree completely	Disagree completely	Disagree rather	Agree completely	Disagree rather
74	No	No	Yes	No	No	Livestock	Baden-Wurttemberg
76	No	No	Yes	No	No	Livestock	Lower Saxony																			Other	Chlamydiosis	Yes	Very low risk	High risk	High risk	Very low risk	Low risk	Low risk	Very low risk	High risk	Rather agree	Agree completely	Rather agree	Disagree completely	Disagree completely	Disagree rather	Agree completely	Disagree rather
78	No	No	Yes	No	No		Thuringia																			Other	Chlamydiosis	Yes	Don't know	High risk	Low risk	High risk	Very low risk	Low risk	Low risk	Very high risk	Agree completely	Agree completely	Agree completely	Disagree completely	Agree completely	Disagree completely	Disagree completely	Disagree completely
79	No	No	Yes	No	No	Cattle	Hesse																			Other	Coxiellosis, Brucellosis, Listeriosis, Leptospirosis, Chlamdydiosis	Yes	Very low risk	Very low risk	Very low risk	Very low risk	Very low risk	Very low risk	Very low risk	Very high risk	Agree completely	Disagree rather	Rather agree	Disagree completely	Disagree completely	Disagree rather	Rather agree	Disagree rather
80	No	No	Yes	No	No	Pigs	Schleswig-Holstein																			Other	Leptospirosis, Schmallenberg Virus,Listeriosis,Bluetonguedisease,MKS	Yes	Don't know	Very high risk	Very low risk	High risk	Low risk	Low risk	Low risk	Very high risk	Agree completely	Agree completely	Don't know	Don't know	Don't know	Disagree completely	Agree completely	Disagree completely
81	No	No	No	Yes	No	Human health authority	Bavaria
83	No	No	Yes	No	No	Cattle	Lower Saxony																			Other	Chlamydia, Toxoplasmen, Brucellosis, Coxiellosis	Yes	Very low risk	Very high risk	Low risk	Low risk	High risk	Low risk	Very high risk	Very high risk	Agree completely	Disagree rather	Rather agree	Disagree completely	Agree completely	Disagree completely	Rather agree	Disagree completely
84	No	No	Yes	No	No	Cattle	Lower Saxony																			Don't know		Yes	Don't know	Very high risk	Low risk	Low risk	Very high risk	Don't know	Low risk	Very high risk	Agree completely	Don't know	Rather agree	Disagree rather	Disagree rather	Disagree completely	Rather agree	Disagree completely
85	No	No	Yes	No	No	Cattle	Rhineland-Palatinate																			Other	Coxiellen, Chlamydia, Brucella, Schmallenberg, Bluetongue	Yes	Don't know	High risk	High risk	Very high risk	Very high risk	Don't know	High risk	High risk	Rather agree	Disagree rather	Rather agree	Disagree completely	Disagree rather	Disagree completely	Agree completely	Disagree completely
86	No	No	Yes	No	No	Livestock, Companion animals	Lower Saxony																			Other	Coxiellen, Brucella, Chlamydia, Salmonella	Yes	Very low risk	Low risk	Very low risk	Low risk	Very low risk	Very low risk	Very low risk	High risk	Rather agree	Disagree rather	Rather agree	Don't know	Disagree completely	Disagree completely	Rather agree	Disagree completely
87	No	No	Yes	No	No	Cattle	Lower Saxony																			Other	Q fever, Chlamydia, Neospora caninum, Schmallenber Virus	Yes	Very low risk	High risk	Low risk	Low risk	High risk	Very low risk	Very low risk	Very high risk	Agree completely	Disagree rather	Disagree rather	Disagree rather	Disagree completely	Disagree completely	Rather agree	Disagree completely
88	N/A	N/A	N/A	N/A	N/A
89	No	No	No	Yes	No		Lower Saxony
90	No	No	No	Yes	No
91	No	No	No	Yes	No	Animal diseases	Lower Saxony																			Other	Q fever, Brucellosis, Neosporosis	Yes	Very low risk	Low risk	Low risk	High risk	Very low risk	Low risk	Low risk	Very high risk	Agree completely	Rather agree	Rather agree	Disagree rather	Disagree completely	Disagree completely	Agree completely	Disagree completely
93	No	No	No	Yes	No	Human health authority	Saxony-Anhalt
94	No	No	No	Yes	No	Animal diseases	Saxony-Anhalt																			Other	Chlamydia, Bluetonguedisease, Clostridia	Yes	Don't know	Low risk	Very high risk	Very low risk	Low risk	Low risk	High risk	Very high risk	Rather agree	Disagree rather	Don't know	Agree completely		Disagree completely	Agree completely	Disagree completely
95	No	No	No	Yes	No	Animal diseases, Laboratory	Baden-Wurttemberg																			Other	coxiellen, Listerien, Chlamydia, Brucella	Yes	Very low risk	Very high risk	Very low risk	Very high risk	Very high risk	Low risk	High risk	Very high risk	Agree completely	Disagree completely	Rather agree	Disagree completely	Disagree completely	Disagree completely	Agree completely	Disagree completely
96	No	No	Yes	No	No	Cattle, Small animals	Lower Saxony																			Other	Q fever	Yes	Very low risk	High risk	Don't know	High risk	Low risk	Very low risk	Very low risk	Very high risk	Agree completely	Rather agree	Disagree rather	Disagree completely	Disagree completely	Disagree completely	Rather agree	Disagree rather
97	No	No	No	Yes	No	Microbiology	Lower Saxony
98	No	No	No	Yes	No	Food, Animal diseases	Lower Saxony																			Other	Q fever, Chlamydia, Brucellosis, Bluetongue, Clöstridiosis	Yes	Very low risk	High risk	Very low risk	High risk	Low risk	Very low risk	Very low risk	Very high risk	Agree completely	Rather agree	Rather agree	Disagree completely	Don't know	Disagree completely	Rather agree	Disagree completely
99	No	No	No	Yes	No	Food, Animal diseases	Baden-Wurttemberg																			Other	Q fever, Chlamydiosis, Brucellosis	Yes		Low risk	Very low risk	High risk	Very low risk	Very low risk	Very low risk	High risk	Agree completely	Disagree rather	Agree completely	Disagree completely		Disagree completely	Agree completely	Disagree completely
100	No	No	No	Yes	No	Food, Sheep	Baden-Wurttemberg																			Other	Q fever, Chlamydia, Salmonella, Listerien	Yes
101	No	No	No	Yes	No	Small ruminants	Baden-Wurttemberg																			Other	Chlamydia, Q fever, (Brucella abortus)	Yes	Very low risk	High risk	Very low risk	High risk	Very low risk	Very low risk	Very low risk	Very high risk	Agree completely	Disagree completely	Disagree rather	Disagree completely	Disagree completely	Disagree completely	Rather agree	Disagree completely
102	No	No	Yes	No	No	Zoo- und Wildlife	Baden-Wurttemberg																			Other	Clamydiosis, Q Fever	Yes	Very low risk	Low risk	Low risk	Low risk	Low risk	Low risk	Low risk	Very high risk	Agree completely	Disagree completely	Rather agree	Disagree completely	Disagree completely	Disagree completely	Agree completely	Disagree completely
103	No	Yes	No	No	No	Veterinary health authority	Baden-Wurttemberg	Other	Meningoencephalitis, Shigellosis, Anthrax, Q fever	Yes	Very low risk	High risk	Low risk	Very high risk	Very low risk	Very low risk	Very low risk	Agree completely	Disagree rather	Disagree completely	Agree completely	Disagree completely	Disagree completely	Disagree completely	Agree completely
104	No	No	No	Yes	No		Baden-Wurttemberg																			Other	Q fever, Chlamydia, Brucellosis	Yes		High risk	Very low risk	Low risk	Very low risk	High risk		Very high risk	Agree completely	Rather agree	Agree completely	Disagree completely	Rather agree	Disagree completely	Rather agree	Disagree completely
105	No	No	No	Yes	No	Animal diseases, Epidemiology	North Rhine-Westphalia																			Other	Q fever, Schmallenberg, Chlamydia, Neospora, Brucellosis	Yes	Very low risk	Low risk	Very low risk	Low risk	Very low risk	Low risk	Low risk	Very high risk
106	No	No	Yes	No	No	Small animals	North Rhine-Westphalia
107	No	No	No	Yes	No	Animal diseases, Epidemiology	North Rhine-Westphalia																			Other	Q fever, Schmallenberg, Chlamydia, Neospora, Brfucellosis	Yes	Very low risk	Low risk	Very low risk	Low risk	Very low risk	Low risk	Low risk	Very high risk	Agree completely	Agree completely	Rather agree	Disagree completely	Agree completely	Disagree completely	Rather agree	Disagree completely
108	No	No	No	Yes	No	Immunology	North Rhine-Westphalia																			Other	Brucellosis, BTV, SBV	Yes	Low risk	Very high risk	Low risk	Low risk	Very low risk	High risk	Very low risk	Very high risk	Rather agree	Disagree completely	Agree completely	Disagree completely	Disagree rather	Disagree completely	Rather agree	Disagree completely
111	No	No	No	Yes	No	Epidemiology, Surveillance, Zoonosiss, Public Health	Hamburg																			Other	Q fever, Brucellosis, Chlamydia	Yes	Very low risk	High risk	Very low risk	Low risk	Very low risk	Very low risk	Very low risk	Very high risk
112	No	No	No	Yes	No	Cattle	Saxony-Anhalt																			Other	Q- Fever, Chlamydia, Bluetongue,	Yes
113	No	No	No	Yes	No	Epidemiology, Surveillance, Public Health, Zoonosiss	Hamburg																			Other	Q fever, Brucellosis, Chlamydiosis	Yes	Very low risk	Very high risk	Very low risk	High risk	Very low risk	Very low risk	Very low risk	Very high risk	Agree completely	Rather agree	Agree completely	Disagree completely	Disagree completely	Disagree completely	Don't know	Disagree completely
114	No	Yes	No	No	No	Epidemiology	Hamburg	Other	Beginnende Spesis, Salmonellosis, schwere Norovirus-infection, infection like Leptospirosis, Brucellosis, Mykoplasmen, after journey: Malaria, Dengue-Fever,	Yes	Very low risk	Very high risk	Very low risk	Very high risk	Very low risk	Very low risk	Very low risk	Agree completely	Disagree completely	Disagree completely	Agree completely
115	No	No	No	Yes	No
116	No	No	Yes	No	No	Cattle, Small animals	Bavaria																			Other	Q fever	Yes	Low risk	High risk	Very high risk	High risk	Low risk	Low risk	Low risk	Very high risk	Rather agree	Rather agree	Rather agree	Disagree rather	Agree completely	Disagree rather	Rather agree	Disagree rather
117	Yes	No	No	No	No
118	No	No	Yes	No	No	Livestock, Small animals	Saxony																			Other	Chlamydia, Clostridia, Schmallenberg, Bluetongue, Parasitosisn		Low risk	Low risk	Low risk	Low risk	Low risk	High risk	Low risk	High risk	Rather agree	Disagree rather	Agree completely	Disagree rather	Rather agree	Disagree rather	Disagree rather	Disagree rather
119	No	No	Yes	No	No	Cattle	Lower Saxony																			Other	Q fever	Yes	Very low risk	High risk	Low risk	High risk	Low risk	Low risk	Low risk	Very high risk	Agree completely	Disagree completely	Rather agree	Disagree completely	Disagree completely	Disagree rather	Agree completely	Disagree completely
120	No	No	No	Yes	No	Veterinary health authority	Hesse																			Other	Q fever, Brucellosis, Schmallenberg,	Yes	Very low risk	Low risk	Very low risk	High risk	Very low risk	Very low risk	Very low risk	Very high risk	Agree completely	Disagree completely	Rather agree	Disagree completely		Disagree completely	Disagree completely	Disagree completely
121	No	No	No	Yes	No	Food	North Rhine-Westphalia																			Other	Chlamydiaabort, Aborte Aufgrund von infectionen with `Coxiellen, Listerien, Toxoplasmen, Salmonella	Yes		High risk	Very high risk	Low risk	Low risk	High risk	Low risk	High risk	Agree completely	Rather agree	Disagree rather	Disagree completely	Agree completely	Agree completely	Agree completely	Disagree completely
122	No	No	Yes	Yes	No	Small ruminants, laboratory	Saxony																			Other	Brucellosis, Q fever, Clamydiosis, Toxoplasmosis, Salmonellosis	Yes	Very low risk	High risk	Low risk	High risk	Low risk	Very low risk	Very low risk	High risk	Agree completely	Rather agree	Agree completely	Disagree completely	Agree completely	Disagree completely	Agree completely	Disagree rather
123	No	No	Yes	No	No	Horses	North Rhine-Westphalia																			Other	Chlamydia, Maedi	Yes	Very low risk	Low risk	High risk	Very low risk	Low risk	High risk	Very low risk	Very high risk	Agree completely	Disagree completely	Disagree rather	Disagree completely	Agree completely	Disagree completely	Disagree rather	Disagree completely
124	No	No	No	Yes	No
125	No	Yes	No	No	No
126	No	No	No	No	No
127	No	No	Yes	No	No	Student	Lower Saxony
128	No	No	Yes	No	No	Student	Lower Saxony
129	No	No	No	No	Yes	Student	Lower Saxony																			Don't know		No
130	No	No	No	No	Yes	Consulting	Lower Saxony	Other	Q fever	Yes	Low risk	Very high risk	Low risk	High risk	Very low risk	Very low risk	Very low risk	Agree completely	Disagree completely	Disagree completely	Agree completely	Agree completely	Agree completely	Rather agree	Agree completely
131	N/A	N/A	N/A	N/A	N/A
132	No	No	No	No	Yes
133	No	No	Yes	No	No	Fish	Lower Saxony																			Don't know		Yes	Don't know	Don't know	Don't know	Don't know	Don't know	Don't know	Very high risk	Don't know	Don't know	Don't know	Don't know	Don't know
134	N/A	N/A	N/A	N/A	N/A
135	No	No	No	No	Yes
137	No	No	Yes	No	No		Lower Saxony																			Don't know		Yes	Low risk	Very high risk	Don't know	Don't know	High risk	High risk	Very high risk	Very high risk
138	No	No	Yes	No	No
139	N/A	N/A	N/A	N/A	N/A
140	Yes	No	No	No	No	Pediatrics	Lower Saxony	Other	Influenza, Gastroenteritis	Yes	Don't know	High risk	Very low risk	High risk	Low risk	Low risk	Very low risk	Rather agree	Disagree rather	Disagree rather	Rather agree	Disagree completely	Disagree completely	Disagree completely	Rather agree
141	N/A	N/A	N/A	N/A	N/A
142	No	No	Yes	No	No	Cattle, Small ruminants	Bavaria																			Other	Q fever, Chlamydophila abortus, (Campylobacter fetus)	Yes	Low risk	High risk	Low risk	Low risk	Low risk	Low risk	Very low risk	Very high risk	Agree completely	Rather agree	Disagree rather	Disagree completely	Don't know	Disagree completely	Rather agree	Rather agree
143	No	No	No	Yes	No
144	N/A	N/A	N/A	N/A	N/A
145	N/A	N/A	N/A	N/A	N/A
146	N/A	N/A	N/A	N/A	N/A
147	No	No	Yes	Yes	No		Lower Saxony																			Other	Coxiella, Chlamydia, Q fever, Schmallenberg	Yes	Very low risk	Low risk	Low risk	Low risk	Very high risk	Low risk	Low risk	Very high risk	Agree completely	Disagree rather	Agree completely	Rather agree	Disagree completely	Disagree completely	Agree completely	Disagree completely
148	Yes	No	No	No	No	General medicine	Baden-Wurttemberg	Other	Meningitis, Influenza, Hantavirus, Q- Fever	Yes	Low risk	Low risk	Very low risk	High risk	Very low risk	Very low risk	Very low risk	Agree completely	Disagree rather	Disagree completely	Agree completely	Disagree completely	Disagree completely	Disagree completely	Rather agree
149	No	No	Yes	No	No		Bavaria																			Don't know		Yes
150	No	No	Yes	No	No	Small animals/Horses	North Rhine-Westphalia																			Other	Schmallenbergvirus, Brucellosis	Yes	Very low risk	Low risk	High risk	Low risk	Low risk	Don't know	Low risk	High risk	Rather agree	Disagree rather	Rather agree	Disagree rather	Rather agree	Disagree completely	Disagree rather	Disagree completely
151	No	No	Yes	No	No	Dermatology	North Rhine-Westphalia																			Don't know		Yes	Don't know	Don't know	Don't know	Don't know	Don't know	Don't know	Don't know	Don't know	Don't know	Don't know	Don't know	Don't know	Disagree completely	Don't know	Disagree rather	Don't know
152	No	No	No	Yes	No	Animal welfare	Rhineland-Palatinate																			Other	Q fever, Chlamydiosis, Brucellosis	Yes	Low risk	Very high risk	High risk	High risk	Very high risk	High risk	High risk	Very high risk	Agree completely	Rather agree	Agree completely	Disagree rather	Rather agree	Disagree completely	Agree completely	Disagree completely
153	No	No	Yes	No	No	Horses	Schleswig-Holstein																			Other	Clamydien	Yes	Don't know	High risk	Very high risk	Very high risk	Don't know	High risk	Very high risk	Very high risk	Rather agree	Disagree rather	Don't know	Don't know		Disagree rather	Rather agree	Disagree completely
154	No	No	Yes	No	No	Cattle	Hesse																			Other	Clostridia, Schmallenberg, Maedi-Visna	Yes									Agree completely	Rather agree	Disagree rather	Rather agree	Agree completely	Disagree rather	Rather agree	Disagree rather
155	No	No	Yes	No	No	Small animals	Hesse																			Don't know		Yes	Low risk	High risk			High risk		High risk	Very high risk	Agree completely	Agree completely	Rather agree	Agree completely		Disagree completely
156	No	No	Yes	No	No	Horses	Schleswig-Holstein																			Other	Border disease, schmallenberg Virus, toxoplasmosis, chlamydiosis	Yes	Very low risk	High risk	Very low risk	Don't know	High risk	Very low risk	High risk	Very high risk	Agree completely	Disagree rather	Don't know	Don't know	Don't know	Don't know	Don't know	Disagree rather
157	No	No	Yes	No	No	Small animals	Lower Saxony																			Don't know		Yes
158	No	No	Yes	No	No	Horses
159	No	No	Yes	No	No	Companion animals, Birds	Baden-Wurttemberg																			Other	Bluetonguedisease, Brucellosis, Schmellenbergvirus, Herpes, CAEV/Meadi-Visna	Yes	Very low risk	Very high risk	High risk	High risk	Very low risk	Low risk		Very high risk	Rather agree	Disagree rather	Rather agree	Disagree completely	Agree completely	Disagree rather	Rather agree	Rather agree
160	No	No	No	No	No
161	No	No	Yes	No	No	Cattle	Lower Saxony																			Other	Chlamydia, Brucella, coxiellen	Yes	Don't know	High risk	Low risk	Very high risk	Very low risk	Very low risk	High risk	Very high risk	Agree completely	Disagree rather	Rather agree	Disagree completely	Rather agree	Disagree rather	Rather agree	Disagree completely
163	No	No	Yes	No	No		Lower Saxony																			Don't know		Yes
164	No	No	Yes	No	No	Livestock, Cattle	Lower Saxony																			Other	Coxiella, Brucella, Chlamydia, Bluetonguen Virus, Schmallenberg Virus	Yes	Don't know	High risk	Low risk	Very high risk	High risk	Low risk	High risk	Very high risk	Agree completely	Disagree completely	Rather agree	Disagree rather	Agree completely	Disagree completely	Rather agree	Disagree completely
165	No	No	No	Yes	No	Small ruminants	Saxony																			Other	Q fever, Chlamydiaabort	Yes
166	No	No	No	No	No
167	No	No	Yes	No	No	Livestock, Small animals	Lower Saxony																			Other	Coxiella burnetti, Listeriosis	Yes	Low risk	Low risk	Very high risk	Low risk	Low risk	Very low risk	Very low risk	High risk	Rather agree	Rather agree	Agree completely	Disagree completely	Disagree completely	Disagree rather	Don't know	Disagree completely
168	No	No	Yes	No	No	Small animals	Lower Saxony
169	No	No	Yes	No	No	Small animals	Lower Saxony																					Yes	High risk	High risk	Don't know	Low risk	Low risk	Very high risk	Low risk	Very high risk	Rather agree	Disagree rather	Rather agree	Disagree completely	Agree completely	Disagree completely	Rather agree	Disagree completely
170	Yes	No	No	No	No	Small animals	North Rhine-Westphalia				Low risk	Low risk	Low risk	Low risk	Low risk	Low risk	Low risk	Rather agree	Disagree rather	Don't know	Agree completely				Agree completely
171	No	No	Yes	No	No	Cattle, Horses	Schleswig-Holstein																			Other	Q fever, Chlamydia, Samonellen	Yes	Very low risk	High risk	Low risk	Low risk	Low risk	Low risk	High risk	Very high risk	Agree completely	Don't know	Agree completely	Don't know	Don't know	Disagree completely		Disagree completely
172	No	No	Yes	No	No	Livestock, Cattle
173	No	No	Yes	No	No	Small animals	Lower Saxony
174	No	No	Yes	No	No		Baden-Wurttemberg																			Other	Q-Fiber, BT, Endoparasitosis, Salmonella,	Yes	Low risk	High risk	High risk	Very high risk	Low risk	High risk	Low risk	Very high risk	Agree completely	Disagree rather	Agree completely	Disagree completely	Agree completely		Disagree completely	Disagree completely
175	No	No	Yes	No	No	Horses, Dogs	North Rhine-Westphalia																			Other	Chlamydiainfection, Brucellosis, Toxoplasmosis, Neosporosis ?	Yes	Very low risk	Very high risk	Very low risk	Don't know	Very low risk	Low risk	Very low risk	High risk	Agree completely	Disagree rather	Disagree completely	Disagree completely	Disagree completely	Disagree completely	Agree completely	Disagree completely
176	No	No	Yes	No	No	Cattle	Bavaria																			Other	Q fever	Yes	Very low risk	Low risk	Very low risk	Very low risk	Very low risk	Low risk	Very low risk	Very high risk	Agree completely	Disagree rather	Rather agree	Disagree rather		Disagree rather	Rather agree	Disagree rather
177	No	No	Yes	No	No	Small animals	North Rhine-Westphalia																			Don't know		Yes
178	No	No	Yes	No	No	Cattle	North Rhine-Westphalia
179	No	No	Yes	No	No	Small animals	Lower Saxony
181	No	No	No	Yes	No	PhD	Lower Saxony																			Other	Chlamydia, Brucellosis, Coxiellen, Border Disease, Tosxoplasmen	Yes
182	No	No	Yes	No	No	Livestock, Companion animals	Brandenburg																			Other	Brucellosis, Leptospirosis, Q fever, TBC,	Yes	Low risk	High risk	Low risk	Very low risk	Very low risk	Low risk	Very low risk	High risk	Rather agree	Rather agree	Rather agree	Disagree completely	Agree completely	Disagree rather		Disagree completely
183	Yes	No	No	No	No	Pediatrics	Lower Saxony	Don't know		Don't know	Don't know	Don't know	Don't know	Don't know	Don't know	Don't know	Don't know	Don't know	Don't know	Don't know	Don't know
184	Yes	No	No	No	No	Pediatrics	Lower Saxony	Other	Meningitis
185	No	No	Yes	No	No	Companion animals, Wildlife	Baden-Wurttemberg																			Other	Chlamydia, Rickettsia(Q fever), Staphylokokken Endometritis,Brucellosis	Yes	Very low risk	Low risk	Low risk	Low risk	Very low risk	Very low risk	Very low risk	High risk	Agree completely	Disagree completely	Rather agree	Disagree completely	Agree completely	Disagree completely	Rather agree	Disagree completely
186	No	No	Yes	No	No	Horses	North Rhine-Westphalia																			Other	Brucellosis, Clostridia-infection,	Yes	Low risk	Very high risk	High risk	Low risk	Low risk	Low risk	Low risk	Very high risk	Agree completely	Disagree rather	Rather agree	Don't know	Rather agree	Rather agree	Rather agree	Rather agree
187	No	No	No	Yes	No		Lower Saxony
188	No	No	Yes	No	No	Small animals, Pigse	Bavaria																			Other	Clamydien,TGE	Yes		High risk	High risk		High risk		Very low risk	High risk
189	No	No	Yes	No	No	Small animals	Saxony-Anhalt																			Other	Chlamydia, Brucellosis, Coxiella, Border Disease, Bluetonguedisease, Toxoplasmosis	Yes	Very low risk	High risk	High risk	Low risk	Very low risk	High risk	Low risk	High risk	Agree completely	Disagree rather	Disagree rather	Disagree completely	Agree completely	Disagree completely	Disagree completely	Disagree completely
190	No	No	Yes	No	No	Horses, Small animals	Baden-Wurttemberg																			Other	Brucellosis, Chlamydiosis	Yes	Very low risk	High risk	Very low risk	High risk	High risk	Very low risk		Very high risk	Agree completely	Disagree rather	Disagree completely	Disagree completely
191	No	No	Yes	No	No	Horses	North Rhine-Westphalia
192	Yes	No	No	No	No	Forensic Medicine	Saxony-Anhalt	Other	Salmonellosis, Flue like infection	Yes	Low risk	Low risk	High risk	Low risk	Low risk	Low risk	Very low risk	Disagree rather	Disagree completely	Disagree rather	Agree completely	Agree completely	Agree completely	Disagree completely	Rather agree
193	No	No	Yes	Yes	No
194	Yes	No	No	No	No	Internal medicine	Lower Saxony	Other	Legionellosis, leptospirosis, Meningitis	Yes	Very low risk	High risk	Very low risk	High risk	Very low risk	Very low risk	Very low risk	Don't know	Disagree completely	Disagree completely		Disagree completely		Rather agree	Rather agree
195	No	No	Yes	Yes	No		Rhineland-Palatinate																			Other	Chlamydia, Coxiellen, Salmonella,Bluetongue, Brucellosis,	Yes	Low risk	High risk	High risk	Low risk	Low risk	Low risk	Low risk	High risk	Agree completely	Rather agree	Agree completely	Disagree completely	Agree completely	Disagree rather	Agree completely	Disagree completely
196	No	No	Yes	No	No	Small animals	North Rhine-Westphalia																			Don't know		Yes	Very low risk	Low risk	Very high risk	Low risk	Very high risk	Don't know	Low risk	Very high risk	Rather agree	Disagree completely	Agree completely	Agree completely	Agree completely	Disagree completely	Don't know	Disagree completely
197	No	No	Yes	No	No	Small animals, Birds, Reptilians	Lower Saxony																			Don't know		Yes	Low risk	High risk	High risk	Low risk	High risk		Low risk	Very high risk	Rather agree	Rather agree	Disagree rather	Agree completely
198	Yes	No	No	No	No	Gynecology and obstetrics medicine	Bavaria	Other	Influenza, Meningokokken	Yes	Low risk	High risk	Very low risk	Very high risk	Low risk	Low risk	Low risk	Disagree rather	Disagree completely	Disagree completely	Agree completely	Disagree rather	Disagree rather	Disagree completely	Agree completely
199	No	No	Yes	No	No	Livestock	Brandenburg																			Other	Schmallenberg Virus, Listeriosis. Leptospirosis Brucella Abortus, Salmonella	Yes	Very low risk	High risk	Very high risk	Very low risk	Low risk	Low risk	Very low risk	Low risk	Agree completely	Agree completely	Disagree rather	Disagree rather	Agree completely	Disagree completely	Agree completely	Disagree completely
200	N/A	N/A	N/A	N/A	N/A
201	Yes	No	No	No	No	Internal medicine	Bavaria	Other	Influenza, Meningitis, Endo/Myokarditis,	No	High risk	Low risk	Very low risk	Don't know	Very low risk	Very low risk	Very low risk	Rather agree	Rather agree	Disagree completely	Don't know	Rather agree	Rather agree	Disagree rather	Agree completely
202	Yes	No	No	No	No	General medicine	Lower Saxony	Other	Influenza, Noro-Virus, Rota-Virus, Flue like infection	Yes	Low risk	High risk	Very low risk	Very low risk	Very low risk	Very low risk	Very low risk	Don't know	Don't know	Disagree completely	Agree completely	Disagree completely	Disagree completely	Disagree completely	Agree completely
203	No	No	Yes	No	No	Livestock	Bavaria																			Other	Chlamidien, Q fever	Yes	Very low risk	High risk	Low risk	High risk	Low risk	Very low risk	Very low risk	High risk	Agree completely	Disagree rather	Rather agree		Disagree completely	Disagree completely	Rather agree	Disagree rather
204	No	No	Yes	No	No	Microbiology, Pigs	Lower Saxony
205	No	No	Yes	No	No	Livestock	Hesse																			Other	Q fever, Chlamydia, Brucellosis,Pseudo-Tuberkulosis	Yes		High risk	High risk	High risk	Low risk	Low risk	Low risk	Very high risk	Agree completely	Rather agree	Rather agree	Disagree completely	Agree completely	Agree completely	Agree completely	Disagree completely
206	No	No	Yes	No	No	Small animals	Schleswig-Holstein																			Other	Clostridia,Brucellosis, Toxoplasmosis	Yes
207	No	No	Yes	No	No	Small animals	Rhineland-Palatinate
208	Yes	No	No	No	No	General medicine	Lower Saxony	Other	Meningitis	Yes	Low risk	High risk	Low risk	High risk	Very low risk	Very low risk	Very low risk
209	No	No	Yes	No	No	Small animals
210	Yes	No	No	No	No	Infektiology	Bavaria	Other	Meningitis, Endokarditis, Q fever	Yes	Very low risk	High risk	Very low risk	Very high risk	Very low risk	Very low risk	Very low risk	Agree completely	Disagree completely	Disagree completely	Agree completely	Disagree completely	Disagree completely	Disagree completely	Agree completely
211	Yes	No	No	No	No	Psychiatry	Bavaria
212	N/A	N/A	N/A	N/A	N/A
213	Yes	No	No	No	No	Psychiatry	Bavaria	Other	Salminellen, Shigellen, Yersinien, Campylobacter, ehec	Yes	Very low risk	Low risk	Very low risk	Low risk	Very low risk	Very low risk	Very low risk	Disagree completely	Disagree completely	Disagree completely	Agree completely	Rather agree	Don't know	Disagree completely	Agree completely
215	No	No	Yes	No	No
216	No	No	No	Yes	No	Food	Saxony																			Other	Listeriosis, Chlamydiosis, Schmallenberg Virus, Q fever	Yes	Don't know	High risk	High risk	High risk	Low risk	High risk	Low risk	High risk	Rather agree	Disagree rather	Rather agree	Agree completely	Rather agree		Rather agree	Disagree rather
217	No	No	Yes	No	No	Cattle, Small ruminants	Bavaria																					Yes	Low risk	High risk	High risk	Low risk	High risk	Low risk	Low risk	High risk	Agree completely	Rather agree	Disagree rather	Disagree rather	Agree completely	Disagree completely	Agree completely	Disagree completely
218	No	No	Yes	No	No	Livestock, Companion animals
219	No	No	Yes	Yes	No	Small ruminants	North Rhine-Westphalia																			Other	Chlamydiosis Listeriosis	Yes	Low risk	High risk	Low risk	Low risk	Low risk	High risk	Low risk	Very high risk	Agree completely	Rather agree	Disagree rather	Disagree rather	Disagree rather	Disagree rather	Agree completely	Disagree rather
220	Yes	No	No	No	No		Bavaria	Other	Endokarditis, Meningitis, Q fever	Yes	Very low risk	Very high risk	Low risk	Very high risk	Very low risk	Low risk	Very low risk	Agree completely	Disagree completely	Disagree completely	Agree completely	Disagree completely	Disagree completely	Disagree completely	Agree completely
221	No	No	No	Yes	No	Small ruminants, Pigs	Hesse																			Other	Chlamydiaaborte, Q fever	Yes	Very low risk	Low risk	Low risk	Low risk	Very low risk	Low risk	Very low risk	High risk	Agree completely	Rather agree	Disagree rather	Disagree completely	Disagree completely	Disagree completely	Agree completely	Rather agree
222	Yes	No	No	No	No	Internal medicine	North Rhine-Westphalia	Don't know		Yes	Very low risk	High risk	Very low risk	Very high risk	Very low risk	Very low risk	Very low risk	Don't know	Disagree completely	Disagree rather	Agree completely	Rather agree	Disagree rather	Rather agree	Agree completely
223	No	No	No	Yes	No	Poultry, Small ruminants, Bees	Bavaria																			Other	Q fever, maedi-visna, Bruzellosis	Yes	Very low risk	Low risk	Very low risk	Low risk	High risk	Low risk	High risk	Very high risk	Rather agree	Disagree rather	Rather agree	Disagree completely	Rather agree	Disagree completely	Rather agree	Disagree completely
224	No	No	Yes	No	No	Horses	North Rhine-Westphalia																			Other	Q fever	Yes	Very low risk	High risk	High risk	High risk	High risk	Don't know	Very low risk	Don't know	Don't know	Don't know	Don't know	Don't know
225	Yes	No	No	No	No	Internal medicine	Saarland
226	Yes	No	No	No	No	General medicine	Saarland	Other	Gastroenteritis, Meningitis, Sinusitis	Yes	Low risk	Very low risk	Don't know	Low risk	Low risk	Low risk	Low risk	Agree completely	Rather agree	Disagree completely	Rather agree	Disagree completely	Disagree completely	Rather agree	Rather agree
227	Yes	No	No	No	No	Internal medicine	Saarland	Other	Norovirus Salmonella Meningitis	Yes	Low risk	High risk	Low risk	High risk	Low risk	Low risk	Low risk	Don't know	Don't know	Don't know	Don't know	Agree completely	Don't know	Don't know	Agree completely
228	Yes	No	No	No	No	General medicine	Saarland
229	Yes	No	No	No	No	General medicine	Saarland	Other	Norovirus, Rotavirus	Don't know	Don't know	Don't know	Don't know	Don't know	Don't know	Don't know	Don't know	Don't know	Don't know	Don't know	Don't know	Don't know	Don't know	Don't know	Don't know
230	Yes	No	No	No	No	General medicine, Psychiatry	Saarland
231	Yes	No	No	No	No	General medicine, Palliative und Infektiology	Saarland	Other	Influenza, Angina, Septicaemia unknown reason	Yes	Very low risk	Low risk	Low risk	Low risk	Very low risk	Very low risk	Very low risk	Agree completely		Disagree completely	Agree completely	Disagree completely	Disagree completely	Disagree completely	Agree completely
232	No	No	Yes	No	No
233	No	No	No	Yes	No	Veterinary health authority	North Rhine-Westphalia																			Other	Chlamydia, Listeriosis, Salmonellosis, Border Disease, T	Yes
234	Yes	No	No	No	No	Internal medicine	Saarland	Other	Gastroenteritis, Virusinfekt, Meningitis	Yes	Very low risk	Low risk	Very low risk	Low risk		Very low risk	Low risk	Rather agree		Disagree completely	Agree completely	Agree completely	Don't know		Agree completely
235	Yes	No	No	No	No	General medicine	Lower Saxony	Other	Bakterielle Gastroenteritis, virale Gastroenteritis, Meningitis	No	Low risk	High risk	Very low risk	High risk	Low risk	Low risk	Very low risk	Don't know	Disagree completely	Disagree completely	Rather agree	Don't know	Disagree completely	Disagree completely	Rather agree
236	Yes	No	No	No	No	Internal medicine	North Rhine-Westphalia	Other	Meningitis, Gastroenteritis with Exsikkosis	Don't know	Very low risk	High risk	Low risk	High risk	Very low risk	Very low risk	Very low risk	Don't know	Disagree rather	Disagree completely	Agree completely	Agree completely	Rather agree	Rather agree	Don't know
237	No	Yes	No	No	No	Internal medicine	Bavaria	Other	Meningitis	Yes	Low risk	Low risk	Low risk	Low risk	Low risk	Low risk	Low risk	Rather agree	Rather agree	Disagree completely	Agree completely	Rather agree	Disagree rather	Rather agree	Don't know
238	No	No	No	Yes	No	Molekularbiology																				Other	Chlamydia, Coxiellen	Yes					Low risk	Low risk	Low risk		Agree completely	Rather agree	Rather agree	Disagree completely	Disagree completely	Disagree completely	Rather agree	Disagree completely
239	No	No	No	Yes	No	TSch, TS, TAM	Brandenburg																			Other	Brucella
241	Yes	No	No	No	No	General medicine	Saarland	Other	Flue	Don't know	Very low risk	Low risk	Low risk	Low risk	Very low risk	High risk	Low risk	Don't know	Rather agree	Disagree completely	Disagree completely	Disagree completely	Disagree completely	Disagree completely	Rather agree
242	Yes	No	No	No	No	Internal medicine	Lower Saxony	Other	Sepsis, Gastroenteritis, Endokarditis,	Yes	Very low risk	High risk	Very low risk	Very high risk	Very low risk	Very low risk	Very low risk	Don't know	Disagree rather	Disagree completely	Agree completely	Don't know	Don't know	Don't know	Don't know
243	Yes	No	No	No	No	General medicine	Saarland	Other	Viraler Infekt with Meningitis, Gastrointestinaler Infection, Rezidiv Endokarditis	Yes	Very low risk	Low risk	Low risk	Low risk	Very low risk	Very low risk	Very low risk	Rather agree	Disagree completely	Disagree completely	Agree completely	Disagree completely	Rather agree	Rather agree	Rather agree
244	Yes	No	No	No	No	Internal medicine, Pallitivmedicine	Saarland	Other	grippaler Virusinfekt, Gastroenteritis	Yes	Very low risk	Low risk	Low risk	High risk	Very low risk	Very low risk	Very low risk	Agree completely	Rather agree	Disagree completely	Agree completely	Agree completely	Agree completely	Agree completely	Agree completely
245	Yes	No	No	No	No	General medicine	Bavaria	Other	Harnwegsinfekt, Gastroenteritis, Meningitis, Endokarditis	No	Very low risk	Low risk	Low risk	Low risk	Very low risk	Very low risk	Very low risk	Don't know		Disagree completely	Agree completely	Disagree completely	Disagree completely	Disagree completely	Disagree completely
246	Yes	No	No	No	No	Internal medicine	Saarland	Other	Leptospirosis, Rickettsiosis, Brucellosis, Hsntavirus-infection,	Yes	Don't know	Don't know	Don't know	Don't know	Don't know	Don't know	Don't know	Agree completely	Disagree rather	Disagree completely	Agree completely	Don't know	Don't know	Disagree rather	Rather agree
247	No	No	No	Yes	No	Pharmaceuticals	Lower Saxony																			Don't know		Yes	Very low risk	Low risk	Don't know	Don't know	High risk	Don't know	Very low risk	Very high risk	Rather agree	Disagree rather	Rather agree	Rather agree	Don't know	Disagree completely	Rather agree	Disagree completely
248	No	No	Yes	No	No	Small animals	Lower Saxony																			Other	Toxoplasmosis, Chlamydia, Brucellosis, Coxiella burnetii, blue tongariro virus	Yes	Very low risk	High risk	Don't know	Low risk	Low risk	Low risk	Low risk	Very high risk	Agree completely	Disagree completely	Agree completely	Disagree completely	Disagree completely	Rather agree	Rather agree	Disagree completely
249	Yes	No	No	No	No	Orthopedics	Saarland	Other	Meningitis, Encephalitis, Malaria, HIV	Yes	Low risk	High risk	Low risk	Low risk	Low risk	Low risk	Low risk	Rather agree	Disagree rather	Disagree completely	Rather agree	Agree completely	Disagree completely	Disagree rather	Rather agree
250	No	Yes	No	No	No	Pediatrics	Lower Saxony	Other	Enzephalitis, Meningitis, Flue like infection, TBC, Endokarditis	Yes	Very low risk	Very low risk	High risk	High risk	Very low risk	Very low risk	Very low risk	Disagree rather	Disagree rather	Disagree completely	Agree completely	Disagree rather	Disagree rather	Rather agree	Rather agree
251	No	Yes	No	No	No
252	Yes	No	No	No	No	Orthopedics	North Rhine-Westphalia	Other	Meningitis, Flue (geimpft?), Flue like infection	No	Low risk	Low risk	Low risk	Low risk	Low risk	High risk	Low risk	Rather agree	Don't know	Disagree rather	Don't know	Don't know	Don't know	Don't know	Don't know
253	No	No	Yes	No	No	Livestock	Lower Saxony																			Don't know		Yes		High risk	Very low risk	Low risk	High risk	Don't know	Low risk	Very high risk	Rather agree	Disagree rather	Agree completely	Disagree completely	Disagree completely	Disagree completely	Agree completely	Disagree completely
254	No	No	Yes	No	No	Sheep	Baden-Wurttemberg																			Other	Q fever, BD, Chlamydia, Salmonella	Yes	Very low risk	High risk	Very low risk	Low risk	Low risk	Very low risk	Very low risk	Very high risk	Agree completely	Disagree rather	Rather agree	Disagree completely	Disagree completely	Disagree rather	Rather agree	Disagree completely
255	No	Yes	No	No	No	Human health authority	Mecklenburg-West Pomerania	Other	akute Hapatitis, Meningitis, Giardiasis, Q fever	Yes	Very low risk	Low risk	Very low risk	Low risk	Very low risk	Very low risk	Very low risk	Rather agree	Disagree completely	Disagree completely	Rather agree	Disagree completely	Disagree completely	Disagree rather	Agree completely
256	No	Yes	No	No	No	Human health authority	Lower Saxony	Other	Meningoenzephalitis (viral/bakteriell), Gastroenteritis (Shigellosis, E. coli), meingeale Form der Tularämie, Q fever with meningealer symptoms	Yes	Very low risk	Low risk	Very low risk	High risk	Very low risk	Very low risk	Very low risk	Agree completely	Disagree completely	Disagree completely	Agree completely	Disagree completely	Disagree completely	Rather agree	Agree completely
257	No	No	Yes	No	No	Cattle, Horses	Lower Saxony																			Other	Q fever	Yes	Very low risk	Very high risk	Very low risk	Don't know	Low risk	Very low risk	Low risk	Very high risk	Agree completely	Don't know	Rather agree	Disagree completely	Don't know	Disagree completely	Don't know	Disagree completely
258	Yes	No	No	No	No	Urology	Bavaria	Other	beta hämolysierende Streptokokken	Yes	Very low risk	High risk	Low risk	Very high risk	Very low risk	Very low risk	Very low risk	Rather agree	Disagree completely	Disagree completely	Agree completely	Don't know	Don't know	Don't know	Rather agree
259	No	No	Yes	No	No		Bavaria																			Other	Chlamyophila, Coxiella, Brucella, Toxoplasmen,	Yes	Very low risk	High risk	Low risk	High risk		High risk	Low risk	Very high risk	Agree completely	Disagree rather	Agree completely	Disagree completely	Rather agree	Disagree completely	Rather agree	Disagree completely
260	No	No	Yes	Yes	No		Bavaria																			Other	Chlamydia	Yes	Low risk	High risk	High risk	Don't know	High risk	Don't know	Low risk	Very high risk	Rather agree	Don't know	Don't know	Rather agree	Disagree completely	Disagree rather	Rather agree	Disagree completely
261	No	Yes	No	No	No	Human health authority	Lower Saxony
262	No	Yes	No	No	No	Human health authority	Lower Saxony
263	No	No	No	Yes	No	Pigs	Lower Saxony																			Other	QFever, Chlamydia	Yes	Don't know	High risk	Low risk	Don't know	Don't know	Very low risk	Don't know	Very high risk	Agree completely	Disagree rather	Disagree rather	Don't know	Disagree completely	Disagree completely	Rather agree	Disagree completely
264	No	Yes	No	No	No	Human health authority	Lower Saxony	Don't know		Yes	Very low risk	Low risk	Very low risk	Very low risk	Very low risk	Very low risk	Very low risk	Rather agree	Disagree rather	Disagree completely	Agree completely	Disagree completely	Disagree completely	Disagree rather	Agree completely
266	N/A	N/A	N/A	N/A	N/A
267	No	No	Yes	No	No	Horses, Cattle	Lower Saxony																			Don't know		Yes	Very low risk	High risk	Low risk	Low risk	Very high risk	Low risk	Very low risk	Very high risk	Agree completely	Disagree rather	Don't know	Disagree completely	Disagree completely	Disagree completely	Agree completely	Disagree completely
268	N/A	N/A	N/A	N/A	N/A
269	Yes	No	No	No	No	Pediatrics	Hamburg	Other	virale oderbacterial Enteritiden	Yes	Very low risk	Low risk	Very low risk	Low risk	Very low risk	Very low risk	Very low risk	Agree completely	Rather agree	Disagree completely	Disagree completely	Rather agree	Agree completely	Disagree rather	Agree completely
270	Yes	No	No	No	No	General medicine	Brandenburg
271	Yes	No	No	No	No	Psychiatry	Lower Saxony	Other	EBV, CMV, HIV, HCV, Meningitis	Yes	Don't know	High risk	Very low risk	High risk	Very low risk	Very low risk	Very low risk	Don't know	Disagree completely	Don't know	Agree completely	Disagree rather	Don't know	Disagree rather	Rather agree
272	N/A	N/A	N/A	N/A	N/A
273	No	No	Yes	No	No	Livestock	Saxony																			Other	Chlamydia- Abort, Brucellosis, Salmonella, Campylobacter	Yes	Low risk	High risk	High risk	Low risk	High risk	High risk	Very high risk	Very high risk	Agree completely	Agree completely	Disagree rather	Disagree completely	Agree completely	Disagree rather	Rather agree	Disagree completely
274	No	No	Yes	No	No	Horses	Schleswig-Holstein																			Other	Herpes, Brucella, clamydia, moraxella, Rotaviren,	Yes	Don't know	High risk	High risk	Low risk	High risk	Don't know	Very low risk	Very high risk	Agree completely	Don't know	Don't know	Disagree rather	Don't know	Disagree completely	Don't know	Rather agree
275	Yes	No	No	No	No	Internal medicine	Baden-Wurttemberg	Other	Influenza, noro-virus	Yes	Don't know	Don't know	Don't know	Don't know	Don't know	Low risk	Low risk	Disagree rather	Don't know	Don't know	Disagree completely	Disagree rather	Disagree rather	Disagree completely	Disagree completely
276	Yes	No	No	No	No	Neuroscience	North Rhine-Westphalia	Other	Influenza	No	Low risk	Very high risk	Don't know	Don't know	Low risk	Very low risk	High risk	Don't know	Don't know	Don't know	Don't know	Don't know	Don't know	Rather agree	Rather agree
277	Yes	No	No	No	No	General medicine	North Rhine-Westphalia	Other	Virusinfection	Yes	Very low risk	High risk	Very low risk	Very high risk	Very low risk	Very low risk	Very low risk	Rather agree	Disagree rather	Disagree rather	Agree completely	Disagree rather	Rather agree	Disagree rather	Agree completely
278	No	No	Yes	No	No
279	Yes	No	No	No	No	Neuroscience	Schleswig-Holstein	Don't know		No	Low risk	High risk	Low risk	Very low risk	Very low risk	High risk	Very low risk	Rather agree	Rather agree	Disagree completely	Agree completely	Rather agree	Rather agree	Don't know	Don't know
280	No	No	Yes	No	No	Cattle, Small ruminants	Bavaria																			Other	Chlamydiaabort, Q fever, Schmallenberg-Virus	Yes	Very low risk	High risk	Very low risk			Low risk	Very low risk	Very high risk	Agree completely	Rather agree	Disagree rather	Disagree completely	Don't know	Disagree completely	Agree completely	Disagree completely
281	N/A	N/A	N/A	N/A	N/A
282	N/A	N/A	N/A	N/A	N/A
283	No	Yes	No	No	No	Internal medicine	North Rhine-Westphalia	Other	Bakterielle Endokarditis,	Yes	Low risk	High risk		High risk	Very low risk	Very low risk	Very low risk
284	Yes	No	No	No	No	General medicine	Lower Saxony	Other	vir.INfekt, Gastroenteritis	No	Very high risk	Very high risk	Very low risk	Very low risk	Very low risk	Very low risk	Very low risk	Rather agree	Disagree completely	Disagree completely	Agree completely	Don't know	Don't know	Don't know	Don't know
285	N/A	N/A	N/A	N/A	N/A
287	Yes	No	No	No	No	Surgery	Baden-Wurttemberg	Other	Gastroenteritis (z.B. Campylobacter, Salmonellosis, viral); Influenza; Meningitis (Meningokokken, Pneumokokken)		Low risk	Low risk	Low risk	Low risk	Low risk	Low risk	Low risk	Rather agree	Disagree completely	Disagree completely	Rather agree
288	No	No	No	No	Yes	Human health authority	Lower Saxony			Yes	Very low risk	High risk	Very low risk	Very high risk	Very low risk	Very low risk	Very low risk
289	No	No	No	No	Yes	Human health authority	Rhineland-Palatinate			Yes	Very low risk	Very high risk	Very low risk	High risk	Very low risk	Very low risk	Very low risk	Disagree rather	Disagree completely	Disagree completely	Rather agree	Agree completely	Disagree completely	Rather agree	Rather agree
290	No	Yes	No	No	No	Human health authority	Rhineland-Palatinate	Don't know		Yes	Low risk	Very high risk	Low risk	Very high risk	Very low risk	Very low risk	Very low risk	Agree completely	Rather agree	Disagree completely	Rather agree	Agree completely	Agree completely	Agree completely	Agree completely
291	No	Yes	No	No	No
292	No	Yes	No	No	No		Brandenburg
293	Yes	No	No	No	No	keine	North Rhine-Westphalia	Other	fioeberhafte Gastroenteritis	No	Very low risk	High risk	Very low risk	Low risk	Very low risk	Very low risk	Very low risk	Don't know	Don't know	Disagree completely	Agree completely	Don't know	Don't know	Rather agree	Rather agree
294	No	No	No	No	Yes		Berlin	Other	Flue, Meningitis, Salmonellosis, Norovirusinfection, Rotavirusinfection	No	Don't know	Don't know	Don't know	Don't know	Don't know	Don't know	Don't know	Don't know	Don't know	Don't know	Don't know	Don't know	Don't know	Don't know	Don't know
295	No	No	No	No	Yes	Human health authority	North Rhine-Westphalia	Other	Influenza, Salmonellosis, Meningitis, Hämophilius influenzae B	Yes	Don't know	Don't know	Don't know	Don't know	Don't know	Don't know	Don't know	Don't know	Don't know	Don't know	Don't know	Disagree completely	Disagree completely	Don't know	Don't know
296	No	No	No	No	Yes	Human health authority	North Rhine-Westphalia	Other	Salmonella, Campylobacter, Hepatitis, Masern, Windpocken
297	No	No	No	No	Yes	Human health authority	Lower Saxony	Other	Salmonellosis ; Norovirusinfection
298	No	No	No	No	Yes	Human health authority	Bavaria	Other	Salmonelle typhi	Yes	Low risk	Low risk	Low risk	Low risk	Low risk	Low risk	Low risk	Rather agree	Rather agree	Disagree completely	Disagree completely	Agree completely	Agree completely	Rather agree	Disagree rather
299	Yes	No	No	No	No	Gynecology and obstetrics medicine	Schleswig-Holstein	Other	Borrelien, Mononukleosis, Norovirus,	Yes	Very high risk	Very high risk	Low risk	Very high risk	Low risk	Low risk	Low risk	Agree completely	Disagree rather	Disagree rather	Disagree rather	Rather agree	Agree completely	Rather agree	Agree completely
300	Yes	No	No	No	No		Schleswig-Holstein			No
301	Yes	No	No	No	No	Gynecology and obstetrics medicine	Schleswig-Holstein	Other		Yes		High risk		Low risk		Low risk		Agree completely	Disagree completely	Disagree completely	Don't know	Disagree rather	Disagree rather	Disagree rather	Don't know
305	Yes	No	No	No	No	Gynecology and obstetrics medicine	Schleswig-Holstein	Other	Magen Darm Flue, Influenza, Hepatitis	Yes	Don't know	Low risk	Very low risk	Don't know	Very low risk	Don't know	Low risk	Agree completely	Don't know	Disagree rather	Rather agree	Rather agree	Rather agree	Don't know	Don't know
306	Yes	No	No	No	No	Gynecology and obstetrics medicine	Schleswig-Holstein	Other	Viraler gastrointestinaler Infekt,bacterial Meningitis, virale Meningitis, Influenza	No	Very low risk	Low risk	Very low risk	Low risk	Very low risk	Low risk	Low risk					Disagree completely	Disagree completely	Don't know	Don't know
307	Yes	No	No	No	No	Gynecology and obstetrics medicine	Hesse
308	Yes	No	No	No	No	Gynecology and obstetrics medicine	Hesse	Other	Meningokokken, toxoplasmosis, Listerien	Yes	Don't know	Very high risk	Don't know	Very high risk	Very low risk	Very low risk	Very low risk	Agree completely	Rather agree	Disagree completely	Disagree rather	Disagree completely	Disagree rather	Disagree rather	Rather agree
309	Yes	No	No	No	No	Gynecology and obstetrics medicine	Hesse	Other	Flue, Angina	Don't know	Don't know	Don't know	Don't know	Don't know	Don't know	Don't know	Don't know
310	Yes	No	No	No	No	Gynecology and obstetrics medicine	Hesse	Other	Meningokokken - FSME- Noro -	Yes	Low risk	High risk	Very low risk	High risk	Low risk	Very low risk	Very low risk	Rather agree	Don't know	Disagree completely	Disagree rather	Rather agree	Rather agree	Disagree rather	Rather agree
311	Yes	No	No	No	No	Gynecology and obstetrics medicine	Hesse	Other	FSME,Borrelliosis	Don't know	Very low risk	High risk	Very low risk	Low risk	Very low risk	Very low risk	Very low risk	Rather agree	Don't know	Disagree rather	Don't know
312	Yes	No	No	No	No	Gynecology and obstetrics medicine	Schleswig-Holstein	Other	Flue	No	Don't know	Don't know	Don't know	Don't know	Don't know	Don't know	Don't know	Don't know	Don't know	Don't know	Agree completely	Don't know	Don't know	Don't know	Don't know
313	Yes	No	No	No	No	Gynecology and obstetrics medicine	Schleswig-Holstein	Other	Malaria, zeckeninfection	Yes	High risk	High risk	High risk	Low risk	Low risk	High risk	Low risk
314	Yes	No	No	No	No	Gynecology and obstetrics medicine	Schleswig-Holstein
316	Yes	No	No	No	No	Gynecology and obstetrics medicine	Schleswig-Holstein			Yes	Very low risk	Low risk	Very low risk	Low risk	Very low risk	Very low risk	Very low risk	Agree completely	Disagree completely	Disagree completely	Agree completely	Disagree completely	Disagree completely	Rather agree	Agree completely
317	Yes	No	No	No	No	Gynecology and obstetrics medicine	Rhineland-Palatinate			Yes	Very low risk	High risk	Very low risk	High risk	Very low risk	Very low risk	Very low risk	Rather agree	Disagree rather	Disagree completely	Disagree rather	Rather agree	Disagree completely	Rather agree	Agree completely
318	Yes	No	No	No	No	Gynecology and obstetrics medicine	Schleswig-Holstein	Other	Meningitis Flue	Yes	Low risk	Low risk	Low risk	Low risk	High risk	High risk	Low risk	Disagree rather	Don't know	Disagree rather	Rather agree	Disagree completely	Don't know	Disagree rather	Agree completely
319	No	No	No	No	Yes
320	No	No	No	No	Yes	Keine	Rhineland-Palatinate
321	Yes	No	No	No	No	Gynecology and obstetrics medicine	Berlin
322	Yes	No	No	No	No	Gynecology and obstetrics medicine	Berlin	Other	Hepatitis, pancreatitis, meningitis	Yes
323	Yes	No	No	No	No	Gynecology and obstetrics medicine	Schleswig-Holstein	Other	Borreliosis Malaria	No								Agree completely	Don't know	Disagree completely	Disagree completely			Rather agree	Rather agree
324	Yes	No	No	No	No	Gynecology and obstetrics medicine	Berlin	Other	Influenza, Streptokokken	Yes	Low risk	Low risk	Very low risk	High risk	Very low risk	Low risk	Low risk
325	Yes	No	No	No	No	Gynecology and obstetrics medicine
326	No	Yes	No	No	No	Human health authority	Rhineland-Palatinate
327	Yes	No	No	No	No	Gynecology and obstetrics medicine	Berlin	Other	Gastroenteritis	Yes	Don't know	Don't know	Don't know	Don't know	Don't know	Don't know	Don't know	Don't know	Don't know	Don't know	Don't know	Don't know	Don't know	Don't know	Don't know
328	Yes	No	No	No	No	ll	North Rhine-Westphalia	Don't know
329	Yes	No	No	No	No	Gynecology and obstetrics medicine	Berlin	Other	Malaria	Yes	Low risk	High risk	Very low risk	Very high risk	Very low risk	Very low risk	Low risk	Don't know	Disagree completely	Disagree completely	Agree completely
330	N/A	N/A	N/A	N/A	N/A
331	Yes	No	No	No	No	Gynecology and obstetrics medicine	Berlin	Other	Influenza, Salmonella,campylobacter	Yes	Low risk	Low risk	Very low risk	Low risk	Very low risk	High risk	Very low risk	Agree completely	Rather agree	Disagree completely	Don't know	Disagree completely	Disagree completely	Rather agree	Rather agree
332	N/A	N/A	N/A	N/A	N/A
333	Yes	No	No	No	No	Gynecology and obstetrics medicine	Berlin	Other	Endokarditis, Meningitis	No	Don't know	Low risk	Don't know	High risk	Low risk	Low risk	High risk	Rather agree	Rather agree	Disagree completely	Rather agree	Disagree completely	Disagree rather	Disagree rather	Rather agree
334	No	No	No	No	Yes
336	Yes	No	No	No	No	Gynecology and obstetrics medicine	Berlin	Other	Streptokokken, Mononucleosis	Yes	Very low risk	Low risk	Low risk	High risk	Very low risk	Very low risk	Very low risk	Rather agree	Rather agree	Disagree completely	Disagree completely
337	No	Yes	No	No	No	Microbiology, Epidemiology	North Rhine-Westphalia	Other	Endokarditis durch viridans Streptokokken, Coxiella burnetii-infection, Erysipelothrix rhusiopathiae-infection, Staphylokokken-Endokarditis	Yes	Very low risk	High risk	Very low risk	Low risk	Very low risk	Very low risk	Very low risk	Rather agree	Disagree rather	Disagree completely	Agree completely	Disagree completely	Disagree completely	Disagree completely	Agree completely
338	Yes	No	No	No	No	Gynecology and obstetrics medicine und Geburtshilfe	Schleswig-Holstein	Other	Flue like infection, Streptokokkeninfection, Staphylokokkeninfection	Yes	Very low risk	High risk	Very low risk	Low risk	Very low risk	Very low risk	Very low risk	Rather agree	Rather agree	Rather agree	Agree completely	Disagree completely	Agree completely	Disagree rather	Rather agree
339	Yes	No	No	No	No	Gynecology and obstetrics medicine	Hesse	Other	Flue (z.B PigseFlue)	No	Don't know	Don't know	Don't know	Don't know	Don't know	Don't know	Don't know	Don't know	Don't know	Don't know	Don't know	Don't know	Don't know	Don't know	Don't know
340	No	No	Yes	No	No	Small animals	Lower Saxony																			Other	Q fever	Yes	Don't know	High risk	High risk	High risk	Very low risk	Very low risk	High risk	High risk	Rather agree	Don't know	Rather agree	Disagree completely	Agree completely	Disagree completely	Rather agree	Disagree completely
341	Yes	No	No	No	No	Gynecology and obstetrics medicine	Berlin	Other	Toxoplasmosis, Malaria, infektiöse mononukleosis	No	Don't know	Don't know	Don't know	Don't know	Don't know		Don't know	Rather agree	Don't know	Disagree rather	Disagree rather	Disagree rather	Agree completely		Agree completely
342	No	No	No	No	Yes	Human health authority	Lower Saxony	Other	Meningitis	No	Don't know	Low risk	Low risk	High risk	Very low risk	Very low risk	Very low risk	Rather agree	Rather agree	Disagree rather	Rather agree	Disagree completely	Disagree completely	Disagree rather	Rather agree
343	No	Yes	No	No	No	Psychiatry	Lower Saxony			No	Don't know	Don't know	Don't know	Don't know	Don't know	Don't know	Don't know	Don't know	Don't know	Don't know	Don't know	Don't know	Don't know	Don't know	Don't know
344	Yes	No	No	No	No	Gynecology and obstetrics medicine	Berlin	Other	Meningitis	No	Don't know	High risk	Very low risk	Very high risk	Very low risk	Very low risk	Very low risk	Disagree rather	Disagree rather	Don't know	Agree completely	Rather agree	Disagree rather	Disagree rather	Don't know
345	No	No	No	Yes	No	Veterinary health authority	Hesse																			Other	Brucellosis, Q fever, Lebtospirosis, Listeriosis, Schmallenberg, Bluetongue disease,	Yes	Very low risk	Very low risk	Very low risk	Very low risk	Very low risk	Very low risk	Very low risk	Very high risk	Agree completely	Disagree completely	Agree completely	Disagree completely	Disagree completely	Disagree completely		Disagree completely
346	No	No	No	No	Yes	Hygienics	Brandenburg	Other	Meningitis Hepatitis Listeriosis	Yes	Very low risk	Very high risk	Very low risk	Very high risk	Very low risk	Very low risk	Very low risk	Disagree rather	Disagree completely	Disagree completely	Agree completely	Disagree completely	Disagree completely	Disagree rather	Agree completely
347	Yes	No	No	No	No	Gynecology and obstetrics medicine und Geburtshilfe	Berlin	Other	Endokarditis bei Streptokokkeninfection	Yes	Low risk	Low risk	Low risk	Low risk	Low risk	Low risk	Low risk	Don't know	Rather agree	Rather agree	Don't know	Don't know	Don't know	Rather agree	Don't know
348	No	No	No	No	Yes
349	N/A	N/A	N/A	N/A	N/A
350	No	Yes	No	No	No
351	Yes	No	No	No	No	Gynecology and obstetrics medicine und Geburtshilfe	Hesse	Other	Gastroenteritis: Rota, Salmonella, Shigellen	Yes	Don't know	High risk	Don't know	Very high risk	Very low risk	Very low risk	Very low risk	Agree completely	Disagree completely	Disagree completely	Agree completely	Rather agree	Rather agree	Disagree rather	Rather agree
353	No	No	No	No	Yes	Human health authority	North Rhine-Westphalia	Other	Campylobacter, Salmonellosis, Yersiniosis, ,	Yes	Very low risk	Low risk	Very low risk	High risk	Very low risk	Very low risk	Very low risk	Disagree rather	Disagree completely	Disagree completely	Disagree completely	Agree completely	Disagree completely	Agree completely	Agree completely
354	Yes	No	No	No	No	Gynecology and obstetrics medicine und Geburtshilfe	Berlin	Don't know		Yes	Low risk	High risk	Very low risk	Low risk	Very low risk	Very low risk	Low risk	Agree completely	Disagree completely	Disagree completely	Agree completely	Disagree completely	Disagree rather	Disagree rather	Agree completely
355	No	Yes	No	No	No	Hygenics	Baden-Wurttemberg	Other	FSME, Meningokokken, Hantavirus, Brucellosis, Q fever	Yes	Very low risk	High risk	Very low risk	Very high risk	Very low risk	Very low risk	Very low risk	Agree completely	Disagree completely	Disagree completely	Agree completely	Disagree completely	Disagree completely	Agree completely	Agree completely
356	Yes	No	No	No	No	Gynecology and obstetrics medicine und Geburtshilfe	Hesse			Yes	Low risk	Low risk	Low risk	High risk	Low risk	Low risk	Low risk	Rather agree	Disagree rather	Disagree rather	Disagree rather	Don't know	Don't know	Disagree rather	Don't know
357	Yes	No	No	No	No	Gynecology and obstetrics medicine und Geburtshilfe	Hesse
358	Yes	No	No	No	No	Gynecology and obstetrics medicine und Geburtshilfe	Berlin	Other	FSME, Meningococcenmeningitis, viraler Magendarminfektritis	Yes	Very low risk	Low risk	Low risk	Low risk	Low risk	Low risk	Very low risk	Agree completely	Disagree completely	Disagree completely	Agree completely	Don't know	Don't know	Rather agree	Agree completely
359	No	No	No	No	Yes	Hygienics	North Rhine-Westphalia	Other	MRE, Staphylokokken	Yes	Low risk	High risk	Low risk	Very high risk	Very low risk	Very low risk	Very low risk	Rather agree	Disagree completely		Agree completely	Disagree completely	Disagree completely	Rather agree
360	Yes	No	No	No	No	General medicine	Schleswig-Holstein	Other	Influenza Noro bakt. Endokarditis, Legionellen, Q Fever	Yes	Very low risk	Low risk	Very low risk	Low risk	Low risk	Very low risk	Very low risk	Rather agree	Disagree completely	Disagree completely	Agree completely	Rather agree	Don't know	Disagree completely	Rather agree
361	Yes	No	No	No	No	Gynecology and obstetrics medicine	Berlin	Other	Flue, Meningitis, Foodintoxikation	Yes	Very low risk	High risk	Very low risk	High risk	Very low risk	Very low risk	Very low risk	Agree completely	Disagree completely	Disagree rather	Agree completely	Disagree rather	Disagree completely	Disagree rather	Agree completely
362	Yes	No	No	No	No	Gynecology and obstetrics medicine	Hesse	Other	Flue	Yes	Very low risk	High risk	Low risk	Low risk	Very low risk	Very low risk	Very low risk	Don't know	Don't know	Disagree completely	Don't know	Don't know	Don't know	Disagree rather	Don't know
363	Yes	No	No	No	No	Gynecology and obstetrics medicine	Berlin	Other	Influenza	Yes	Don't know	Low risk	Very low risk	Low risk	Very low risk	Don't know	Don't know	Rather agree	Disagree rather	Disagree rather	Rather agree	Agree completely	Agree completely	Disagree rather	Rather agree
364	Yes	No	No	No	No	Gynecology and obstetrics medicine	Berlin	Other	Salmonella, Typhus, Noro virus, Malaria	Yes	Don't know	Don't know	Very low risk	Don't know	Low risk	Low risk	Low risk	Agree completely	Rather agree	Disagree completely	Agree completely	Disagree rather	Disagree rather	Disagree completely	Agree completely
365	Yes	No	No	No	No	Gynecology and obstetrics medicine	Berlin	Other	Influenza, Gastroenteritis	Yes	Low risk	High risk	Low risk	High risk	Don't know	Low risk	Very low risk	Rather agree	Disagree rather	Disagree completely	Rather agree	Don't know	Don't know	Don't know	Rather agree
366	No	No	No	No	Yes
367	No	Yes	No	No	No	Human health authority	Hamburg
368	Yes	No	No	No	No	Gynecology and obstetrics medicine	Berlin			No	High risk	Low risk	Very low risk	Low risk	Low risk	High risk	Low risk	Agree completely	Rather agree	Disagree rather	Agree completely
369	Yes	No	No	No	No	Gynecology and obstetrics medicine	Schleswig-Holstein	Don't know		Yes	Very low risk	High risk	Very low risk	High risk	Very low risk	Very low risk	Very low risk	Agree completely	Don't know	Disagree completely	Rather agree	Don't know	Don't know	Don't know	Don't know
370	Yes	No	No	No	No	Internal medicine	Schleswig-Holstein	Other	Gastrenteritis, Meningitis, Pneumonie, Endokarditis, Pyelonephritis	Yes	Low risk	Low risk	Low risk	Low risk	Low risk	Low risk	Low risk	Disagree rather	Disagree rather	Disagree completely	Agree completely	Rather agree	Rather agree	Disagree completely	Agree completely
371	Yes	No	No	No	No	General medicine	Schleswig-Holstein			Yes	Low risk	Low risk	Very low risk	Low risk	Very low risk	Very low risk	Very low risk	Don't know	Disagree rather	Disagree completely	Agree completely	Disagree completely	Disagree completely		Agree completely
372	No	Yes	No	No	No	Urology	Rhineland-Palatinate	Other	Meningikokken	Yes
373	No	Yes	No	No	No	Urology	Rhineland-Palatinate	Other	Meningokokken	Yes	Low risk	Low risk	High risk	Very high risk	High risk	Very low risk	Very low risk	Don't know	Disagree rather	Disagree completely	Rather agree
374	Yes	No	No	No	No	General medicine	Schleswig-Holstein	Other	Bakterielle darminfection, Meningitis.	Yes	Low risk	Low risk	Very low risk	Very low risk	Very low risk	Low risk	Low risk	Don't know	Disagree completely	Disagree completely	Agree completely	Disagree completely	Agree completely	Disagree completely	Agree completely
375	Yes	No	No	No	No	Gynecology and obstetrics medicine	Schleswig-Holstein			Yes
376	Yes	No	No	No	No	General medicine	Schleswig-Holstein	Other	Gastroenteritis viral oder bakteriell	No	Don't know	Don't know	Don't know	Don't know	Don't know	Don't know	Don't know
377	Yes	No	No	No	No	Gynecology and obstetrics medicine	Rhineland-Palatinate			Yes	Low risk	Low risk	Very high risk	Low risk	Low risk	Low risk	Very low risk	Rather agree	Don't know	Disagree rather	Don't know	Disagree completely	Disagree completely	Disagree completely	Agree completely
378	Yes	No	No	No	No	Gynecology and obstetrics medicine	Berlin	Don't know		Yes								Rather agree		Disagree rather	Rather agree	Rather agree	Rather agree	Don't know
379	Yes	No	No	No	No	Gynecology and obstetrics medicine	Berlin
380	Yes	No	No	No	No	Gynecology and obstetrics medicine	Hesse	Other	Borreliosis, Pfeiffer'sches DrüsenFever	Yes	Low risk	Very high risk	Low risk	High risk	Low risk	Low risk	Very low risk	Agree completely	Disagree completely	Disagree rather	Agree completely	Disagree completely	Agree completely	Disagree completely	Agree completely
381	No	No	No	No	Yes
382	No	Yes	No	No	No	Anesthesia	North Rhine-Westphalia	Other	Meningitis	Yes	Very high risk	High risk	Low risk	Low risk	Low risk	Low risk	Very low risk	Agree completely	Disagree rather	Disagree completely	Agree completely	Disagree completely	Disagree completely	Disagree completely	Agree completely
383	No	No	No	No	Yes	Human health authority	Schleswig-Holstein
384	Yes	No	No	No	No	Infektiology, Microbiology	Schleswig-Holstein	Other	Influenza, Endokarditis, Norovirus, sonstige Viruserkrankung	Yes	Very low risk	High risk	Very low risk	High risk	Very low risk	Very low risk	Very low risk	Rather agree	Disagree completely	Disagree completely	Agree completely	Rather agree	Disagree rather	Rather agree	Agree completely
385	Yes	No	No	No	No	Gynecology and obstetrics medicine	Hesse	Other	hantavirus	No	Very low risk	Very high risk	Very low risk	Very high risk	Very low risk	Very low risk	Very low risk	Don't know	Agree completely	Disagree completely	Disagree completely	Disagree completely	Don't know	Agree completely	Rather agree
387	No	Yes	No	No	No	Surgery	North Rhine-Westphalia	Other	Staphylokokken–infection	Yes	Don't know	Don't know	Don't know	Don't know	Don't know	Don't know	Very low risk
388	Yes	No	No	No	No	Gynecology and obstetrics medicine	Schleswig-Holstein	Don't know		No	Low risk	Don't know	Don't know	Low risk	Very low risk	Very low risk	Very low risk	Rather agree	Rather agree	Don't know	Rather agree	Don't know		Don't know
389	No	No	No	No	Yes	Internal medicine	North Rhine-Westphalia	Other	Noroviren, Campylobacter, Rotaviren, Salmonella	Yes	Very low risk	Very high risk	Very low risk	Very high risk	Very low risk	Very low risk	Very low risk		Disagree completely	Disagree completely	Agree completely	Disagree completely	Disagree completely	Disagree rather	Rather agree
390	No	No	No	No	Yes	Hygenics	North Rhine-Westphalia	Don't know		Yes	Very low risk	High risk	Very low risk	High risk	Very low risk	Very low risk	Very low risk	Agree completely	Disagree completely	Disagree completely	Agree completely	Agree completely	Disagree completely	Disagree rather	Agree completely
391	N/A	N/A	N/A	N/A	N/A
392	No	No	No	No	Yes		Saxony-Anhalt
394	Yes	No	No	No	No	Microbiology, Virology, laboratory	Schleswig-Holstein
395	No	No	No	No	Yes
396	Yes	No	No	No	No	Dermatology	Lower Saxony			Don't know
397	No	No	Yes	No	No		Lower Saxony																			Other	Chlamydiaabort, Brucellosis	Yes	Very low risk	Very high risk	Very high risk	High risk	High risk	Low risk	High risk	Very high risk	Agree completely	Disagree rather	Don't know	Disagree completely	Agree completely	Disagree rather	Rather agree	Disagree rather
399	No	No	No	No	Yes
400	No	No	No	No	Yes	Internal medicine	North Rhine-Westphalia	Other	Campylobactereneritis yersiniosis	Yes	Very low risk	Very high risk	Very low risk	Very high risk	Very low risk	Very low risk	Very low risk	Rather agree	Disagree completely	Disagree completely	Agree completely	Rather agree	Agree completely		Rather agree
401	Yes	Yes	No	No	No	Pediatrics, Immunology	Rhineland-Palatinate	Other	Influenza, Coxsackie	Yes		Very high risk					Very low risk	Don't know		Disagree completely	Agree completely	Agree completely	Agree completely	Disagree completely	Agree completely
403	No	Yes	No	No	No	Human health authority	Lower Saxony	Other	Noro, Salmonella, Shigella, Campylobacter, Yersinia	Yes	Don't know	Don't know	Low risk	High risk		Low risk	Very low risk	Rather agree	Don't know	Disagree completely	Rather agree	Disagree completely	Disagree completely	Don't know	Don't know
404	N/A	N/A	N/A	N/A	N/A
405	No	No	No	Yes	No	Human health authority	North Rhine-Westphalia
406	No	No	No	Yes	No	Food	Brandenburg
407	No	No	No	Yes	No	Veterinary health authority	Hamburg
408	N/A	N/A	N/A	N/A	N/A
409	No	No	No	Yes	No	Food	North Rhine-Westphalia																			Other	Q fever, Chlamydia, Brucellosis	Yes	Very low risk	Low risk	Very low risk	Low risk	Low risk	Very low risk	Very low risk	High risk	Agree completely	Disagree completely	Agree completely	Disagree completely	Agree completely	Disagree completely	Rather agree	Disagree completely
410	N/A	N/A	N/A	N/A	N/A
411	No	No	No	Yes	No	Animal welfare, food	Baden-Wurttemberg																			Other	Clostridia, Q fever, Schmallenberg, Bluetongue, Clamydien	Yes	Low risk	High risk	Very high risk	High risk	Low risk	Don't know	Low risk	High risk	Agree completely	Rather agree	Rather agree	Disagree completely	Rather agree	Disagree rather	Rather agree	Disagree completely
412	No	No	No	Yes	No	Animal welfare	Schleswig-Holstein																			Other	Brucellosis, Q- Fever	Yes	Very low risk	High risk	Very low risk	Don't know	Very low risk	Low risk	Very low risk	High risk	Rather agree	Disagree rather	Disagree rather	Don't know	Disagree rather	Disagree rather	Rather agree	Disagree completely
413	No	No	No	No	No
415	No	No	No	Yes	No	Animal diseases	Schleswig-Holstein																			Other	Brucellosis, Schmallenberg-disease, Bluetonguedisease, Q fever	Yes	Very low risk	Low risk	High risk	High risk	High risk	Low risk	Low risk	High risk	Agree completely	Rather agree	Agree completely	Disagree completely	Agree completely	Disagree completely	Rather agree	Disagree completely
418	No	No	No	Yes	No		Baden-Wurttemberg																			Other	Chlamydia,Brucellosis, BTV, Leptospirosis, Coxiellen	Yes	Very low risk	High risk	High risk	Very high risk	High risk	Very low risk	Very low risk	Very high risk	Rather agree	Disagree completely	Rather agree	Agree completely	Disagree completely	Disagree completely	Disagree completely	Disagree completely
419	No	No	No	Yes	No	Animal diseases, Animal welfare	Hesse
420	No	No	No	Yes	No
422	No	No	No	Yes	No		Bavaria																			Other	Brucellosis, Chlamydia,	Yes	Low risk	High risk	Low risk	Low risk	Low risk	Low risk	Low risk	Very high risk	Agree completely	Disagree completely	Disagree rather	Disagree completely	Disagree completely	Disagree completely	Disagree completely	Disagree completely
423	No	No	No	Yes	No	Veterinary health authority	Bavaria																			Other	Chlamydia, Q fever, BTV, SBV, Paratb	Yes	Don't know	Very low risk	High risk	High risk	Low risk	Very low risk	Very low risk	High risk	Agree completely	Disagree rather	Agree completely	Disagree completely	Agree completely	Disagree completely	Agree completely	Disagree completely
424	No	No	No	Yes	No	Veterinary health authority	Lower Saxony																			Other	Chlamydiosis, Q fever	Yes	Don't know	High risk	Low risk	Very high risk	Low risk	Don't know	Low risk	Very high risk	Agree completely	Don't know	Disagree rather	Disagree rather	Agree completely	Disagree completely	Rather agree	Disagree completely
426	No	No	No	Yes	No		North Rhine-Westphalia
427	No	No	No	Yes	No	Food	Baden-Wurttemberg																			Other	Q fever, Brucella ovis, Chlamydia	Yes	Don't know	Low risk	High risk	Low risk	Very low risk	Very high risk	Low risk	High risk	Rather agree	Rather agree	Agree completely	Disagree rather	Agree completely	Disagree rather	Rather agree	Disagree completely
428	No	No	No	Yes	No	Animal diseases, Animal welfare, Food	Rhineland-Palatinate																			Other	Chlamydiaabort, Brucellosis, Q fever	Yes	Don't know	High risk	Low risk	Very high risk	Low risk	Low risk	Very low risk	Very high risk	Agree completely	Agree completely	Agree completely	Disagree completely	Agree completely	Disagree completely	Rather agree	Disagree completely
429	No	No	No	Yes	No	Food	Brandenburg																			Other	Listeriosis, Brucellosis	Yes	Don't know	High risk	Very high risk	Low risk	Low risk	Don't know	Low risk		Agree completely	Rather agree	Disagree rather	Agree completely	Agree completely	Disagree completely	Don't know	Disagree completely
430	No	No	No	Yes	No	Veterinary health authority	Hamburg																			Other	Brucellosis, Schmallenberg Virus, Q fever	Yes	Very low risk	High risk			High risk	High risk	Low risk	Very high risk	Agree completely	Disagree completely	Agree completely	Disagree completely	Agree completely	Disagree completely	Agree completely	Disagree completely
431	No	No	No	Yes	No	Animal welfare	Bavaria																			Other	BT, Schmallenberg	Yes	Low risk	Very high risk	Very low risk	High risk	Low risk	Very low risk	Low risk	Very high risk	Agree completely	Disagree rather	Agree completely	Disagree completely	Rather agree	Disagree completely		Disagree completely
432	No	No	No	Yes	No		Schleswig-Holstein																			Other	BHV-1,BVD,Salmonellosis,Listeriosis,Campylobacter	Yes
433	No	No	No	No	No
435	No	No	No	Yes	No	Animal welfare	Lower Saxony																			Other	Chlamydia, Q fever	Yes	Don't know	Low risk	High risk	Low risk	Low risk	High risk	Very low risk	Very high risk	Agree completely	Don't know	Rather agree	Agree completely	Disagree completely	Disagree rather	Don't know	Disagree completely
436	No	No	No	Yes	No	Veterinary health authority	Hamburg																			Other	Chlamydia, Schmallenberg-Virus, Clostridia, Brucellosis, Q fever	Yes	Very low risk	High risk	Very high risk	High risk	High risk	Low risk	Very low risk	Very high risk	Agree completely	Agree completely	Rather agree	Disagree completely	Disagree completely	Disagree rather	Disagree completely	Disagree completely
437	Yes	No	No	No	No		Schleswig-Holstein
438	No	No	No	Yes	No	Veterinary health authority	North Rhine-Westphalia
439	No	No	No	Yes	No	Veterinary health authority	Hamburg
441	No	No	No	Yes	No	Animal welfare, Animal diseases	Bavaria																			Other		Yes	Don't know	High risk	Very high risk		Very high risk		Very low risk	Very high risk	Agree completely	Rather agree	Agree completely	Don't know	Agree completely	Disagree rather	Disagree rather	Disagree completely
442	No	No	No	Yes	No	TSCH TS TAM	Brandenburg																			Other	Chlamydiaabort, Schmallenberg, Brucella	Yes	Very low risk	High risk	Very low risk	Low risk	High risk	Very low risk	Low risk	Very high risk	Agree completely	Rather agree	Agree completely	Disagree completely
443	No	No	No	Yes	No	Animal diseases/Animal welfare	Thuringia																			Other	Brucellosis, SBV, BTV, OHV, Chlamydiosis	Yes	Very low risk	High risk	Very low risk	Very high risk	Low risk	Very low risk	Very low risk	Very high risk	Agree completely	Rather agree	Rather agree	Disagree completely	Disagree completely	Disagree rather	Agree completely
444	No	Yes	No	No	No	Human health authority	Hesse	Other	Meninigitis	Yes	Very low risk	High risk	Very low risk	High risk	Very low risk	Very low risk	Very low risk	Rather agree	Disagree completely	Disagree completely	Agree completely	Agree completely	Disagree rather	Agree completely	Agree completely
445	No	No	No	Yes	No	Animal diseases	Baden-Wurttemberg																			Other	Q Fever, CAE	Yes	Don't know	Low risk	Low risk	Low risk	High risk	High risk	High risk	High risk	Agree completely	Disagree completely	Agree completely	Disagree completely	Agree completely	Disagree completely	Agree completely	Disagree completely
446	No	No	No	Yes	No	Food	Saxony																			Other	bruc	Yes
447	No	No	No	Yes	No	Animal diseases	Bremen																			Other	Brucellosis, BT, Campylobacter-Abort, Clamydienabort	Yes	Don't know	High risk	High risk	Very low risk	Low risk		Low risk	Very high risk	Agree completely	Disagree rather	Disagree rather	Disagree completely	Disagree completely	Disagree completely	Disagree completely	Disagree completely
448	No	No	No	No	No
449	No	No	No	Yes	No	Animal welfare	North Rhine-Westphalia																			Other	Bluetongue disease	Yes	Low risk	Very high risk	Very high risk	Very high risk	High risk	High risk	Low risk	Very high risk
451	No	No	No	Yes	No		Thuringia																			Other	q Fever,brucellosis	Yes				High risk				High risk	Agree completely		Agree completely	Disagree completely		Disagree completely	Agree completely	Disagree completely
452	No	No	No	Yes	No	Animal diseases, Animal welfare	North Rhine-Westphalia																			Other	Q fever, Brucellosis	Yes	Very low risk	High risk	Low risk	Low risk	High risk	Low risk	Very low risk	Very high risk
453	No	No	No	Yes	No	Food	Saarland																			Other	Brucella, Salmonella, Chlamydiaceae, Coxiella, Listeria	Yes	Don't know	High risk	Don't know	Low risk	Don't know	High risk		Very high risk	Agree completely	Disagree rather	Agree completely	Disagree completely	Agree completely	Disagree completely	Agree completely	Disagree completely
455	No	No	No	Yes	No	Food	Thuringia																			Other	Chlamydia	Yes	Don't know	High risk	Very low risk	Very low risk	Low risk	Very low risk	Very low risk	Very high risk	Agree completely	Disagree rather	Rather agree	Disagree completely		Disagree completely	Don't know	Disagree completely
456	No	No	Yes	Yes	No	Small animals, Food	Hesse																			Other	Brucellosis
457	N/A	N/A	N/A	N/A	N/A
458	No	No	No	Yes	No		Mecklenburg-West Pomerania																			Other	Brucellosis	Yes		High risk			High risk			High risk	Agree completely	Agree completely	Disagree rather	Rather agree	Agree completely	Disagree completely	Agree completely	Disagree completely
459	N/A	N/A	N/A	N/A	N/A
460	No	No	No	Yes	No	Food	Baden-Wurttemberg
461	No	No	No	Yes	No		Bavaria																					Yes										Disagree completely	Agree completely
462	N/A	N/A	N/A	N/A	N/A
464	No	No	No	Yes	No	Animal welfare, Animal diseases	Hamburg																					Yes
465	No	No	No	Yes	No	Veterinary health authority	Brandenburg																			Other	Brucellosis, Leptospirosis, Q fever, Chlamydia-infection,	Yes	Very low risk	High risk	Very low risk	High risk	High risk		Very low risk	High risk	Agree completely	Agree completely	Agree completely	Disagree completely	Disagree completely	Disagree completely	Disagree completely	Disagree completely
466	No	No	No	Yes	No	Food, Animal welfare, Animal diseases	North Rhine-Westphalia																			Other	Q fever, Chlamydophila abortus, Brucellosis, Bluetounge	Yes	Very low risk	High risk	High risk	Low risk	Low risk		High risk	Very high risk	Agree completely	Disagree rather	Agree completely		Don't know	Disagree rather	Agree completely	Disagree completely
467	No	No	No	Yes	No	Animal diseases, Virology	North Rhine-Westphalia																			Other	Chlamydia, Q fever, Brucellosis, Clostridia	Yes		Low risk	Very low risk	Low risk	Very low risk	Very low risk	Very low risk	Very low risk	Agree completely	Rather agree	Disagree completely	Disagree completely	Agree completely	Disagree completely	Rather agree	Disagree completely
468	No	No	No	Yes	No	Food	Baden-Wurttemberg																			Other	Q fever, Schmallenberg-disease, Brucellosis, Salmonellosis, Clamydiosis	Yes	Don't know	Very high risk	High risk	Low risk	High risk	Low risk	Low risk	Very high risk	Agree completely	Rather agree	Agree completely	Disagree completely	Agree completely	Disagree completely	Agree completely	Disagree completely
471	No	No	No	Yes	No	Food	Bavaria																			Other	Chlamydia, Schmallenberg,	Yes	Don't know	High risk	Low risk	Low risk	Low risk	Don't know	Very low risk	High risk
472	No	No	No	Yes	No	Animal welfare	Baden-Wurttemberg
473	No	No	No	Yes	No	Veterinary health authority	Schleswig-Holstein																			Other	Brucellosis, Schmallenberg-Virus, Chlamydiosis, Coxiellosis, Border Disease	Yes	Very low risk	Low risk	Very low risk	Low risk	Low risk	Very low risk	Very low risk	Low risk	Agree completely	Agree completely	Rather agree	Disagree completely	Disagree completely	Disagree completely	Rather agree	Disagree completely
474	No	Yes	No	No	No	Hygenics	North Rhine-Westphalia	Other	Meningokokkenmeningitis, Pneumokokkenmeningitis, Influenza, Gastroenteritis	Yes	Very low risk	Very high risk	Very low risk	Very low risk	Very low risk	Very low risk	Very low risk	Rather agree	Disagree completely	Don't know	Agree completely	Disagree completely	Disagree completely		Agree completely
475	No	No	No	Yes	No	Animal diseases	Hesse																			Other	Q Fever, Clostridia	Yes	Very low risk	Low risk	Very high risk	Low risk	Very low risk	Very low risk	Very low risk	Very high risk	Agree completely	Disagree rather	Rather agree	Disagree completely	Disagree completely	Disagree completely	Rather agree	Disagree completely
476	No	No	No	Yes	No	Veterinary health authority	Bavaria																			Other	Q fever, Brucellosis	Yes	Very low risk	High risk	Very high risk	Very high risk	Low risk	Low risk	Low risk	Very high risk	Agree completely	Disagree rather	Rather agree	Disagree completely	Disagree completely	Disagree completely	Agree completely	Disagree completely
477	No	No	No	Yes	No	Consumers protection	North Rhine-Westphalia
478	No	No	No	Yes	No	Veterinary health authority	Bavaria																			Other	Bluetongue; Q fever; Chlamydia	Yes	Very low risk	Low risk	Low risk	High risk	Low risk	Low risk	Low risk	Very high risk	Agree completely	Disagree rather	Rather agree	Disagree completely	Disagree completely	Disagree rather	Rather agree	Disagree completely
479	No	No	No	Yes	No	Anima diseases	Baden-Wurttemberg																			Other	Brucellosis	Yes
480	No	No	No	Yes	No	Food	Baden-Wurttemberg
481	No	No	No	Yes	No		Mecklenburg-West Pomerania
482	No	No	No	Yes	No	Veterinary health authority	Bavaria
483	No	No	No	Yes	No	Veterinary health authority	Bavaria																			Other	Chlamydia	Yes	Low risk		Low risk	Very high risk	Low risk	Low risk	Very high risk	Very high risk	Rather agree	Disagree rather	Agree completely	Agree completely	Disagree completely	Disagree rather	Disagree rather	Disagree completely
484	Yes	No	No	No	No	General medicine	North Rhine-Westphalia	Other	Norovirus, Rotavirus, Campylobacter, Shigellen, Salmonella	Yes	Very low risk	High risk	High risk	High risk	Very low risk	Very low risk	Very low risk	Agree completely	Disagree completely	Disagree completely	Don't know	Agree completely	Rather agree	Don't know	Rather agree
486	No	Yes	No	No	No	Human health authority	Lower Saxony	Other	Streptokokken	Yes		Low risk	High risk	High risk	Low risk	Low risk	Low risk	Rather agree	Disagree rather	Disagree rather	Rather agree	Agree completely	Agree completely	Disagree completely	Agree completely
487	N/A	N/A	N/A	N/A	N/A
488	No	No	No	Yes	No		Baden-Wurttemberg
489	No	No	No	Yes	No
490	No	No	No	Yes	No	Animal diseases, Animal welfare	Lower Saxony																			Other	Brucellosis, Bluetonguedisease	Yes	Very low risk	Low risk	Very low risk	Low risk	Low risk	Low risk	High risk	Low risk	Agree completely	Disagree completely	Rather agree	Disagree rather	Agree completely	Disagree completely	Agree completely	Disagree completely
491	No	No	No	Yes	No	Animal diseases, Animal welfare	Lower Saxony																			Other	Q fever, Bluetongue, Brucellosis, Leptospirosis	Yes	Very low risk	Low risk	Low risk	Low risk	Very low risk	Low risk	High risk	Very high risk	Agree completely	Rather agree	Disagree rather	Don't know	Agree completely	Disagree completely	Agree completely	Disagree completely
492	No	No	No	Yes	No	Animal diseases	Thuringia																			Other	Schmallenberg, Q fever,	Yes	Very low risk	Very high risk	Very low risk	Very high risk	Very high risk	Low risk	High risk	High risk	Agree completely	Disagree rather	Disagree completely	Disagree completely	Agree completely	Disagree completely	Agree completely	Disagree completely
493	No	No	No	Yes	No	Food	Saarland																			Other	Q fever	Yes	Very low risk	High risk	Very low risk	Very high risk	Low risk	Low risk	Very low risk	Very high risk	Agree completely	Disagree rather	Agree completely	Disagree completely	Disagree completely	Disagree completely	Agree completely	Disagree completely
495	Yes	No	No	No	No	Gynecology and obstetrics medicine	Schleswig-Holstein	Other	Meningitis	No
496	No	No	No	Yes	No	Food	Baden-Wurttemberg																			Other	QFever, Bluetonguedisease, Schmallenberg-Virus, , Brucellosis	Yes	Don't know	Very high risk	Very low risk	Low risk	Very high risk	Don't know	Very low risk	Very high risk	Agree completely	Don't know	Rather agree	Rather agree	Don't know	Don't know	Don't know	Disagree rather
497	Yes	No	No	No	No	Gynecology and obstetrics medicine	Thuringia	Don't know		Yes	Don't know	Low risk	Low risk	Low risk	Very low risk	Very low risk	Very low risk	Rather agree	Rather agree	Disagree completely	Don't know	Don't know	Don't know	Don't know	Don't know
499	No	No	No	Yes	No
500	No	No	No	Yes	No		Rhineland-Palatinate																					Yes
501	No	No	No	Yes	No	Veterinary health authority	Rhineland-Palatinate																			Other	Brucellosis, Q fever, BVD, Clamydiosis, Schmallenberg	Yes	Very low risk	High risk	Low risk	Very high risk	Low risk	High risk		Very high risk	Agree completely	Disagree rather	Agree completely	Disagree rather	Agree completely	Disagree completely	Rather agree	Disagree completely
502	No	No	Yes	Yes	No		Bavaria																			Other	Q fever, Chlamydophila abortus, Neosporosis, Brucellosis	Yes	Very low risk	Low risk	Low risk	Very high risk	Low risk	Low risk	Very high risk	Very high risk	Rather agree	Disagree completely	Disagree rather	Disagree completely	Agree completely	Disagree rather	Agree completely	Rather agree
503	No	No	No	Yes	No	Animal disease	Saxony-Anhalt																			Other	Brucellosis, Q fever, Chlamydia, (Schmallenbergvirus)	Yes	Very low risk	High risk	Low risk	Low risk	Low risk	Don't know	Low risk	Very high risk	Agree completely	Disagree rather	Agree completely	Disagree completely	Rather agree	Disagree rather	Agree completely	Disagree completely
504	No	No	No	Yes	No	Veterinary health authority	Hamburg																			Other	Brucellosis	Yes	Don't know	High risk	Don't know	High risk	Low risk	Very low risk	Low risk	Very high risk	Rather agree	Disagree completely	Disagree rather	Disagree rather	Disagree rather	Rather agree	Disagree rather	Disagree rather
505	No	No	No	Yes	No	Veterinary health authority	Schleswig-Holstein																			Other	Q fever, Chlamydia, Brucellosis, Salmonellosis, Listeriosis	Yes	Very low risk	High risk	Very low risk	High risk	High risk	Low risk	Low risk	Very high risk	Agree completely	Disagree rather	Agree completely	Disagree completely	Disagree completely	Rather agree	Disagree rather	Disagree rather
506	No	No	No	Yes	No		Lower Saxony																			Other	Q fever, Brucellosis, Clamydien,	Yes	Very low risk	Low risk	Very low risk	Low risk	Very low risk	Very low risk	Very low risk	High risk	Agree completely	Disagree completely	Disagree rather	Disagree completely	Disagree completely	Disagree completely	Agree completely	Disagree completely
507	No	No	No	Yes	No	Food	Lower Saxony																			Other	Q fever, Campylobacter, Brucellosis	Yes	Very low risk	Low risk	Low risk	High risk	Low risk	Low risk	Low risk	Very high risk	Agree completely	Disagree rather	Disagree rather	Disagree completely	Rather agree	Disagree completely	Rather agree	Disagree completely
508	No	No	No	Yes	No	Veterinary health authority	Bavaria																			Other	Chlamydiosis, Brucellosis, Listeriosis, Salmonellosis, Coxiellia-infection	Yes	Don't know	High risk	Don't know	High risk	Low risk	Low risk	Low risk	Very high risk	Agree completely	Disagree rather	Rather agree	Disagree completely	Agree completely	Disagree completely	Rather agree	Disagree completely
509	No	No	No	Yes	No	Veterinary health authority	Lower Saxony																			Other	Q fever, Brucellosis, Salmonellosis, Listeriosis, Chlamydiosisr	Yes	Very low risk	Low risk	Low risk	High risk	Low risk	Low risk	Low risk	High risk	Agree completely	Rather agree	Rather agree	Disagree completely
510	No	No	No	Yes	No	Veterinary health authority	North Rhine-Westphalia																			Other	Chlamydia, Bluetonguenvirus, Schmallenbergvirus, Brucellosis	Yes	Very low risk	Low risk	Very low risk	High risk	High risk	Very low risk	Very low risk	High risk	Agree completely	Agree completely	Agree completely	Rather agree	Disagree completely	Rather agree	Agree completely	Disagree completely
511	No	No	No	Yes	No	Veterinary health authority	Rhineland-Palatinate																			Other	Brucellosis, Schmallenberg	Yes	Very low risk	Low risk	Low risk	High risk	Very low risk	Very low risk	Very low risk	Very high risk	Rather agree	Disagree completely	Agree completely	Rather agree	Agree completely	Disagree rather	Agree completely	Disagree completely
512	No	No	No	Yes	No	Food	Thuringia																			Other	Brucella; Coxiellen; Chlamydia; Listerien; BTV ....	Yes
513	No	No	No	Yes	No	Food	Thuringia																			Other	Schmallenbergvirus, Brucellosis, Infekt. Epidimidis, Bluetonguedisease, Chlamydiaabort,	Yes	Don't know	Very high risk	Very high risk	Very high risk	Low risk	Don't know	Low risk	Very high risk	Agree completely	Disagree rather	Agree completely	Disagree completely	Agree completely	Disagree completely	Rather agree	Disagree completely
514	No	No	No	Yes	No	Animal diseases, Food	Bavaria																			Other	Chlamydia, Brucella, Toxoplasma, Coxiellen	Yes	Don't know	Very high risk	Very low risk	High risk	Low risk	Don't know	Very low risk	Very high risk	Rather agree	Disagree completely	Agree completely	Disagree rather		Disagree completely	Rather agree	Disagree completely
515	No	No	No	Yes	No	Food	Bavaria																					Yes
516	No	No	No	Yes	No	Animal welfare	Baden-Wurttemberg																			Other	Bluetongue, Brucellosis, Schmallenberg	Yes	Very low risk	Very high risk	Very low risk	High risk	Low risk	Very low risk	Low risk	High risk	Agree completely	Disagree rather	Agree completely	Rather agree	Disagree rather	Disagree completely	Don't know	Disagree completely
517	No	No	No	Yes	No
518	No	No	No	Yes	No	Animal welfare, Food, Animal diseases	Bavaria																			Other	Q fever, Brucellosis, Salmellosis, Bluetongue, Chlymydien	Yes	Very low risk	High risk	Low risk	Low risk	Very low risk	High risk	Very low risk	High risk	Agree completely	Disagree completely	Agree completely	Disagree rather	Agree completely	Rather agree	Agree completely	Disagree completely
519	No	No	No	Yes	No		Bavaria																			Other	Q fever, Brucellosis, Schmallenberg-Virus,	Yes									Agree completely	Rather agree	Rather agree	Disagree completely	Rather agree	Disagree completely	Rather agree	Disagree completely
520	No	No	No	Yes	No	Animal diseases	Schleswig-Holstein																			Other	Chlamydiosis, Brucellosis, Q fever, BT, SBV	Yes		High risk		High risk	High risk				Agree completely	Disagree rather	Rather agree	Disagree completely		Disagree completely	Agree completely	Disagree completely
521	No	No	No	Yes	No	Food	Baden-Wurttemberg																			Other	Q fever, Chlamydia, Brucella, Campylobacter	Yes	Very low risk	High risk	Low risk	Low risk	Low risk	High risk	Low risk	Very high risk	Agree completely	Disagree completely	Rather agree	Disagree completely	Agree completely	Disagree completely	Agree completely	Disagree rather
523	No	No	No	Yes	No	Veterinary health authority	North Rhine-Westphalia																			Other	Schmallenbergvirus, Chlamydia,	Yes	Very low risk		Low risk	Low risk	Low risk	High risk	Low risk	Very high risk	Agree completely	Disagree completely	Agree completely	Disagree completely	Disagree completely	Disagree completely	Rather agree	Disagree completely
524	No	No	No	Yes	No	Animal welfare, Pharmaceutics	Bavaria																			Other	Brucellosis, Q fever, Chlamydiaabort, Campylobakter, Bluetongue	Yes	Don't know	Very high risk	Low risk	Very high risk	Very low risk	Low risk	Low risk	Very high risk	Agree completely	Disagree rather	Agree completely	Disagree completely	Disagree completely	Disagree completely	Rather agree	Disagree completely
525	Yes	No	No	No	No	Gynecology and obstetrics medicine	Schleswig-Holstein
528	Yes	No	No	No	No	General medicine	Schleswig-Holstein	Other	Influeza, FSME, Meningitis, Adenoviren	Yes	Low risk	Very high risk	Very low risk	High risk	Low risk	Very low risk	Very low risk	Disagree rather	Disagree completely	Disagree completely	Rather agree	Disagree rather	Rather agree	Disagree rather	Rather agree
529	No	Yes	No	No	No	Hygenics	Rhineland-Palatinate	Other	Q Fever, FSME, Trichinosis	Yes	Low risk	High risk	High risk	Very high risk	Very low risk	Very low risk	Very low risk	Agree completely	Disagree completely	Disagree completely	Agree completely	Disagree completely	Disagree completely	Disagree completely	Agree completely
530	Yes	No	No	No	No	Internal medicine Medizin/Pneumology	Schleswig-Holstein	Other	Menigokokken, Pneumokokken, Streptokokken, Leptospiren,	Yes	Don't know	Low risk	Very low risk	High risk	Very low risk	Very low risk	Very low risk	Agree completely	Disagree rather	Disagree completely	Agree completely	Agree completely	Agree completely	Rather agree	Agree completely
531	No	No	No	Yes	No	Animal diseases, Food	Saxony																			Other	Chlamydia, Brucellosis, Schmallenberg Virus,	Yes	Very low risk	High risk	Low risk	High risk	High risk	Very low risk	High risk	High risk	Agree completely	Disagree rather	Rather agree	Disagree completely	Rather agree	Disagree rather	Agree completely	Disagree rather
532	No	No	No	Yes	No	Veterinary health authority	North Rhine-Westphalia																			Other	Q fever, Brucellosis,Bluetonguendisease, Schmallenbergvirus-infection, Listeriosis	Yes		Low risk	Low risk	High risk	Low risk	Low risk	Low risk	Very high risk	Agree completely	Disagree rather	Rather agree	Rather agree	Rather agree	Disagree rather	Rather agree	Disagree rather
533	No	No	No	Yes	No	Food	Baden-Wurttemberg																			Other	BT, Brucellosis, q- Fever	Yes		Very high risk		Low risk	Low risk			Very high risk	Agree completely	Disagree completely	Rather agree	Disagree completely
534	No	No	No	Yes	No	Animal diseases, Animal welfare, TNP	Bavaria																			Other	Brucellosis, Bluetongue, Schmallenbergvirus, Chlamydia	Yes	Don't know	Very high risk	Very low risk	Very high risk	Low risk	Low risk	Low risk	Very high risk	Don't know	Rather agree	Agree completely	Disagree completely	Disagree completely	Disagree completely	Agree completely	Disagree completely
535	Yes	No	No	No	No	Internal medicine	Schleswig-Holstein	Other	Influenza, andere bakt. Infekt	Yes	Don't know	High risk	Don't know	Don't know	Low risk	Low risk	Low risk	Don't know	Don't know	Disagree completely	Don't know	Don't know	Don't know	Disagree rather	Rather agree
536	Yes	No	No	No	No	Gynecology and obstetrics medicine	Berlin	Other	Influenza	No	Very low risk	Low risk	Very low risk		Very low risk	Very low risk	Very low risk	Rather agree	Don't know	Disagree completely	Don't know	Don't know	Don't know	Disagree rather	Rather agree
537	No	No	No	Yes	No	Food	Baden-Wurttemberg																			Other	Brucellosis, Q fever, Listeriosis, Bluetonguedisease,	Yes	Don't know	Low risk	Very low risk	High risk	Low risk	Very high risk	Very low risk	Very high risk	Agree completely	Rather agree	Agree completely	Disagree completely	Agree completely	Disagree completely	Disagree completely	Disagree completely
538	Yes	No	No	No	No	Gynecology and obstetrics medicine	Hesse	Other	Streptokokken, Scharlach, Borreliosis,,Gastroenteritis TBC,	Yes	High risk	Low risk	Very low risk	High risk	Very low risk	Very low risk	Very low risk	Agree completely	Agree completely	Disagree completely	Agree completely	Agree completely	Don't know	Disagree completely	Agree completely
539	Yes	No	No	No	No	Gynecology and obstetrics medicine	Schleswig-Holstein	Other	Flue like infection, Coxsackie-Virus	Yes	Low risk	Low risk	Low risk	Low risk	Low risk	Low risk	Low risk
542	Yes	No	No	No	No	Livestock	Schleswig-Holstein	Other	Flue like infection, Gastroenteritis,	No	Very low risk	Very low risk	Very low risk	Low risk	Very low risk	Very low risk	Very low risk	Rather agree	Rather agree	Disagree completely	Agree completely	Disagree completely	Agree completely	Rather agree	Rather agree
543	Yes	No	No	No	No	Psychiatry	Schleswig-Holstein	Other	bakterielle oder virale Meningitis, Tonsillitis, Pyelonephritis, erneute Endokarditis,	Yes	Don't know	Don't know	Don't know	Don't know	Don't know	Don't know	Don't know	Don't know	Don't know	Don't know	Don't know	Don't know	Don't know	Don't know	Don't know
544	No	No	No	Yes	No		Hesse																			Other	Q fever, Brucellosis, Leptosirosis, Listeriosis, Schmallenberg, Bluetonguedisease,	Yes	Very low risk	Low risk	Very low risk	Very low risk	Very low risk	Very low risk	Very low risk	Very high risk	Agree completely	Disagree completely	Agree completely	Disagree completely	Disagree completely	Disagree completely	Don't know	Disagree completely
545	No	No	No	Yes	No	Animal welfare - Animal diseases - Animal diseases	Hesse																			Other	Chlamydia, Brucella melitensis, Coxiella burnetii	Yes	High risk	Low risk	Very high risk	High risk	Low risk	Low risk	Low risk	Very high risk	Agree completely	Don't know	Rather agree	Disagree completely	Agree completely	Disagree completely		Don't know
546	No	No	Yes	Yes	No	Cattle	Saxony-Anhalt																			Other	Clamydien,Brucellosis, BTV,Schmallenberg	Yes	Don't know	High risk	Low risk	Low risk	High risk	High risk	Low risk	High risk	Agree completely	Disagree rather	Agree completely	Disagree completely	Agree completely	Disagree rather	Agree completely	Disagree rather
547	No	No	No	Yes	No	Animal welfare, Veterinary Health authority	Saxony																			Other	Chlamydia, Coxiellen	Yes	Don't know	High risk	Very high risk	Don't know	High risk		Low risk	Very high risk	Agree completely	Disagree completely	Rather agree	Disagree completely	Disagree completely	Disagree completely	Agree completely	Don't know
548	No	No	No	Yes	No	Veterinary health authority	Berlin																			Other	Listeriosis, Brucellosis, Samonellosis, Paratuberculosis,	Yes		High risk		Don't know					Agree completely	Don't know	Don't know	Don't know	Don't know	Don't know	Don't know	Don't know
551	No	No	No	Yes	No	Food	North Rhine-Westphalia																			Other	Q fever, BHV, Bluetongue	Yes	Don't know	High risk	High risk	Very high risk	Very low risk	Low risk	Very low risk	Very high risk
552	No	No	No	Yes	No	Food	North Rhine-Westphalia
553	No	No	No	Yes	No		Bavaria																			Other	Q fever, Brucellosis	Yes	Very low risk	High risk	Low risk	High risk	Low risk	Low risk	Low risk	Very high risk	Agree completely	Don't know	Rather agree	Disagree completely
554	No	No	No	Yes	No	Animal diseases	Saxony																			Other	Brucellosis, Q fever	Yes		High risk	Low risk	High risk	Low risk	High risk		Very high risk	Agree completely	Rather agree	Agree completely	Disagree completely	Disagree completely	Disagree completely	Disagree completely	Disagree completely
556	No	No	No	Yes	No	Animal welfare	Baden-Wurttemberg																			Other	Clamydien	Yes								High risk	Rather agree		Don't know	Don't know	Rather agree	Disagree completely	Rather agree	Disagree rather
557	N/A	N/A	N/A	N/A	N/A
558	No	No	No	Yes	No	Animal welfare, Animal diseases, Pharmaceutics, Food	Bavaria																			Other	Brucellosis	Yes		High risk						High risk	Rather agree	Disagree rather	Rather agree	Rather agree
560	No	No	No	Yes	No	Food	North Rhine-Westphalia																			Other	Brucella, Coxielle, Chlamydia, Salmonella	No
561	No	No	No	Yes	No	Animal welfare	North Rhine-Westphalia																			Other	Chlamydiosis	Yes	Very low risk	Very high risk	Very high risk	Very high risk	High risk	High risk	Very low risk	Very high risk	Agree completely	Rather agree	Rather agree	Disagree rather	Rather agree	Disagree completely		Disagree completely
562	No	No	No	Yes	No	Animal welfare	Lower Saxony
563	No	No	No	Yes	No		Baden-Wurttemberg																			Other	Campylobacter, Isospora, Bluetongue, Toxoplasma, Brucellosis	Yes	Very low risk	High risk	Very low risk	Don't know	Low risk	Low risk	Very high risk	Very high risk	Rather agree	Disagree rather	Rather agree	Agree completely	Agree completely	Rather agree	Disagree rather	Disagree completely
564	No	No	No	Yes	No	Animal diseases, Animal welfare, Food	Baden-Wurttemberg																			Other	Q fever, Brucellosis, Clamydien, Listeriosis, BT, Clostriedien,	Yes	Very low risk	Low risk	Very low risk	High risk	Very low risk	Low risk	High risk	Very high risk	Agree completely	Disagree rather	Rather agree	Disagree rather	Agree completely	Disagree completely	Rather agree	Disagree rather
565	No	No	No	Yes	No	Veterinary health authority	North Rhine-Westphalia																			Other	Brucellosis, Q- Fever	Yes		High risk			High risk			High risk	Rather agree	Agree completely	Rather agree	Disagree completely		Disagree completely	Rather agree	Disagree completely
568	No	No	No	Yes	No		Bavaria																			Other	Chlamydia, Brucellosis	Yes	Don't know	High risk	Low risk	Low risk	Low risk	High risk	Low risk	Very high risk	Agree completely	Rather agree	Rather agree	Disagree rather	Rather agree	Disagree completely	Rather agree	Disagree completely
569	No	No	No	Yes	No	Veterinary health authority	North Rhine-Westphalia																			Other	Kuh-Fever, Bluetongue, Brucellosis,...	Yes	Very low risk	Very high risk	Very low risk	Very low risk	Low risk	Very low risk	Low risk	Very high risk	Rather agree	Disagree completely	Disagree rather	Disagree completely	Disagree completely	Disagree completely	Rather agree	Disagree completely
570	No	No	No	Yes	No	Animal welfare/Animal diseases	Thuringia																			Other	Brucellosis, Schmallenberg-Virus, Salmonellosis, Chlamydiosis, Bluetonguedisease	Yes	Very low risk	High risk	Low risk	Low risk	High risk	Very low risk	Very low risk	Very high risk	Agree completely	Don't know	Rather agree	Disagree rather	Agree completely	Disagree rather	Agree completely	Don't know
571	No	No	No	Yes	No	Food, Animal welfare, Animal diseases	Hesse																			Other	Q fever; Visna/Maedi; Brucellosis; Bluetongue	Yes	Very low risk	Low risk	Low risk	High risk	Don't know	Don't know	High risk	Very high risk	Agree completely	Rather agree	Don't know	Don't know	Don't know	Don't know	Don't know	Disagree completely
572	No	No	No	Yes	No	Food	Baden-Wurttemberg																			Other	infection with Brucella-, Listeria-, Salmonella-, Coxiella-, Chlamydiaspezies	Yes	Don't know	High risk	Low risk	High risk	Low risk	Don't know	Low risk	Very high risk	Agree completely	Disagree rather	Disagree rather	Disagree completely	Disagree completely	Disagree rather	Rather agree	Disagree completely
573	No	No	No	Yes	No	Animal diseases, Animal welfare, Food	Thuringia																			Other	Chlamydia, Coxiellen	Yes	Very low risk	Low risk	Very low risk	High risk	Very low risk	Low risk	Very low risk	Very high risk	Agree completely	Disagree rather	Don't know	Don't know	Don't know	Disagree completely	Rather agree	Disagree completely
574	No	No	No	Yes	No	Animal welfare, anmial diseases	Baden-Wurttemberg																			Other	Q fever, Chlamydia, Schmallenberg	Yes	Very low risk	Low risk	Low risk	High risk	Low risk	Low risk	Low risk	Very high risk	Agree completely	Disagree completely	Rather agree	Disagree completely	Don't know	Disagree rather	Rather agree	Disagree completely
575	No	No	No	Yes	No	Dogs	North Rhine-Westphalia
576	No	No	No	Yes	No	Veterinary health authority	North Rhine-Westphalia																			Other	Q fever, Schmallenberg-Virus, Bluetonguedisease, Brucellosis, Chamydien	Yes	Very low risk	High risk	Very low risk	Low risk	High risk	Low risk	Low risk	High risk	Agree completely	Disagree rather	Disagree rather	Disagree rather	Agree completely	Disagree completely	Disagree rather	Disagree completely
577	No	No	No	Yes	No	Food	Baden-Wurttemberg																			Don't know		Yes	Very low risk	Very high risk	Low risk	Low risk	Low risk			Very high risk								Disagree completely
578	Yes	No	No	No	No
579	No	No	No	Yes	No	Animal diseases, Animal welfare	Lower Saxony																			Other	Q fever, Salmonellosis,	Yes	Very low risk	Low risk	Low risk	Low risk	Low risk	Low risk	Low risk	Very high risk	Agree completely	Agree completely	Rather agree	Disagree rather	Disagree completely	Disagree completely	Agree completely	Disagree completely
580	No	No	No	Yes	No	Veterinary health authority	Bavaria																			Other	Bluetonguedisease, Chlamydia, Schmallenberg	Yes	Low risk	High risk	Low risk	High risk	Low risk	Don't know	Low risk	Very high risk	Agree completely	Disagree rather	Rather agree	Disagree rather	Rather agree	Disagree completely	Rather agree	Disagree completely
581	No	No	No	Yes	No	Veterinary health authority	Lower Saxony																			Other	Brucellosis, SBV, Q Fever	Yes	Very low risk	High risk	Very low risk	Low risk	Low risk	Very low risk	Low risk	Very high risk	Agree completely	Disagree rather	Agree completely	Disagree completely	Agree completely	Disagree completely	Agree completely	Disagree completely
582	N/A	N/A	N/A	N/A	N/A
583	No	No	No	Yes	No	Veterinary health authority	North Rhine-Westphalia																			Other	Schmallenberg Virus, Chlamydia, Q fever, Brucellosis	Yes	Very low risk	Low risk	Very low risk		Very low risk	Don't know	Very low risk	Very high risk	Agree completely	Disagree rather	Disagree completely	Disagree completely	Agree completely	Don't know	Agree completely	Disagree completely
584	No	No	No	Yes	No	Food	North Rhine-Westphalia																			Other	Schmallenberg-Virus, Brucellosis	Yes								High risk	Agree completely	Disagree rather	Agree completely	Disagree completely	Agree completely	Disagree completely	Agree completely	Disagree completely
585	No	No	No	Yes	No
586	Yes	No	No	No	No	General medicine	Schleswig-Holstein	Other	Influenza, Virusmeningitis	Yes	Don't know	Low risk	Very low risk	Very low risk	Very low risk	Don't know	Very low risk	Rather agree	Don't know	Disagree completely	Rather agree	Disagree rather	Don't know	Don't know	Disagree rather
587	No	No	No	No	Yes	internal medicine	Lower Saxony	Other	Salmonellosis
588	No	No	Yes	No	No	Student	Lower Saxony																			Don't know		Yes	Very low risk	Don't know	Very high risk	Don't know	Very low risk	High risk	Very low risk	Very high risk	Don't know	Don't know	Disagree completely	Rather agree	Don't know	Don't know	Don't know	Don't know
589	No	No	No	Yes	No	Food, Animal diseases	North Rhine-Westphalia																			Other	Q fever, BHV, Bluetongue	Yes	Don't know	High risk	High risk	Very high risk	Very low risk	Very low risk	Low risk	Very high risk	Rather agree	Disagree completely	Agree completely	Disagree completely	Disagree completely	Disagree completely	Rather agree	Disagree completely
591	No	No	No	Yes	No	Cattle	Lower Saxony																			Other	Bluetonguedisease, Leptospirosis, Salmonellosis, Brucellosis	Yes	Very low risk	High risk	Low risk	High risk	Very low risk	High risk	Very low risk	Very high risk	Agree completely	Agree completely	Agree completely	Disagree completely	Agree completely	Disagree completely	Agree completely	Disagree completely
592	No	No	Yes	Yes	No	Animal welfare, Animal diseases, Food	Hesse																			Other	Brucellosis, Listeriosis	Yes			Very high risk					Very high risk
593	No	No	Yes	Yes	No	Animal diseases	North Rhine-Westphalia																			Don't know		Yes	Don't know	High risk		Low risk	Low risk			Very high risk	Agree completely	Don't know	Agree completely	Agree completely	Don't know	Don't know	Don't know	Disagree completely
594	No	No	No	Yes	No	Animal diseases	Saxony																			Other	Clamydien, Salmonella, Listerien, Brucella, Coxiellen, etc.	Yes		Very high risk			Low risk			Very high risk	Agree completely	Disagree completely		Disagree completely	Disagree completely	Disagree completely	Rather agree	Disagree completely
595	No	No	No	Yes	No	Animal welfare, Animal diseases	Bavaria																			Other	Brucellosis, Chlamydia, Q fever	Yes	Don't know	High risk	Very low risk	High risk	Low risk	Low risk	Very low risk	Very high risk	Agree completely	Disagree completely	Disagree completely	Disagree completely	Disagree completely	Disagree completely	Disagree completely	Disagree completely
596	No	No	No	Yes	No	Animal diseases	Lower Saxony																			Other	Coxiellosis, Chlamydiosis, Salmonellosis	Yes	Don't know	Don't know	Very low risk	Very low risk	Very low risk	Very low risk	Very low risk	Very high risk	Agree completely	Disagree completely	Rather agree	Disagree completely	Disagree completely	Disagree rather	Rather agree	Disagree completely
597	No	No	No	Yes	No		Bavaria																			Other	Q fever	Yes	Very low risk	Low risk	Low risk	High risk	Low risk	Very low risk	Very low risk	High risk	Agree completely	Rather agree	Rather agree	Don't know	Agree completely	Disagree completely	Agree completely	Disagree completely
599	No	Yes	No	No	No	Human health authority	Lower Saxony			Yes	Very low risk	Low risk	Very low risk	High risk	Very low risk	Very low risk	Very low risk	Agree completely	Disagree rather	Don't know	Don't know	Don't know	Don't know	Don't know	Don't know
600	No	No	No	Yes	No	Human health authority	Lower Saxony																			Other	Schmallenbergvirus, Chlamydia , Listerien, Coxiella burnetii, , Brucella melitensis	Yes	Very low risk	High risk	High risk	Low risk	High risk	Low risk	Low risk	Very high risk	Agree completely	Rather agree	Agree completely	Disagree completely		Disagree completely	Agree completely	Disagree completely
601	No	No	No	Yes	No	Food	Lower Saxony																			Other	Mörder Hinke	Yes	Very low risk	Low risk	Very high risk	High risk	High risk		Very low risk	Very high risk	Rather agree	Disagree completely	Disagree completely	Disagree rather	Disagree completely			Rather agree
602	No	Yes	No	No	No	Pediatrics	North Rhine-Westphalia	Other	Norovirus o.ä., virale Zoonosis, z. B. Hantaviren	Yes	Low risk	Low risk	Very low risk	Low risk	Very low risk	Very low risk	Very low risk	Agree completely	Disagree rather	Disagree completely	Agree completely	Disagree completely	Disagree completely	Disagree completely	Agree completely
603	No	No	No	Yes	No	Animal diseases	Mecklenburg-West Pomerania																			Other	Brucellosis, Schmallenberg, Chlamydiainfection, Listeriosis, infection with Neospora caninum	Yes	Very low risk	Low risk	Low risk	Low risk	Low risk	Low risk	High risk	High risk	Rather agree	Disagree rather	Rather agree	Disagree completely	Agree completely	Disagree completely	Agree completely	Disagree completely
604	No	No	Yes	No	No	Cattle, sheep	Lower Saxony																			Other	Q Fever	Yes	Don't know	High risk	High risk	Don't know	High risk	Don't know	Low risk	Very high risk	Rather agree	Don't know	Agree completely	Don't know	Don't know	Don't know	Don't know	Disagree completely
607	No	No	Yes	No	No	Cattle	Lower Saxony																			Don't know		Yes	Low risk	Very high risk	Low risk	High risk	Very low risk	Don't know	Very low risk	Very high risk	Don't know	Disagree rather	Agree completely	Don't know	Agree completely	Disagree completely	Don't know	Don't know
608	No	No	No	Yes	No	Animal welfare	Bavaria																			Other	Brucellosis	Yes	High risk	Low risk	High risk	Very low risk	Low risk	Don't know	Very low risk	Very high risk	Rather agree	Disagree rather	Disagree completely	Rather agree	Disagree completely	Disagree completely	Rather agree	Disagree rather
609	No	No	No	Yes	No	Animal diseases, Animal welfare	Lower Saxony																			Other	Meadie Visna	Yes	Low risk	High risk	High risk	Very high risk	High risk	High risk	Low risk	Very high risk	Disagree completely		Rather agree	Don't know	Disagree completely	Disagree completely	Agree completely	Disagree completely
610	No	No	No	Yes	No	Animal welfare / Animal diseases	Thuringia																			Other	Brucellosis	Yes	Very low risk	High risk	Low risk	Low risk	High risk	Very low risk	Very low risk	Very high risk	Rather agree	Don't know	Rather agree	Disagree rather	Rather agree	Disagree rather	Rather agree	Disagree completely
611	No	No	No	Yes	No	Animal diseases/Animal welfare	Thuringia																			Other	Q fever, Brucellosis,Chlamydiosis	Yes	Very low risk	High risk	Very low risk	High risk	Very low risk	Very low risk	Very low risk	High risk	Agree completely	Rather agree	Rather agree	Rather agree	Disagree rather	Disagree rather	Rather agree	Disagree rather
612	No	No	Yes	No	No	Cattle	Lower Saxony																			Other	QFever	Yes	High risk	Low risk	High risk	High risk	Very high risk	Low risk	High risk	Very high risk	Disagree rather	Agree completely	Agree completely	Disagree rather	Agree completely	Disagree rather	Rather agree	Disagree completely
613	No	No	Yes	No	No	Cattle	Lower Saxony																			Other	Brucellosis, Toxoplsmosis, Bluetongue	Yes	Very low risk	High risk	High risk	High risk	High risk	Low risk	Low risk	High risk	Agree completely	Disagree rather	Disagree rather	Disagree rather
614	No	No	No	Yes	No	Consumers protection	Lower Saxony																			Other	Chlamydia, Schmallenberg, Q fever, Campylobacter, Salmonella	Yes	Very low risk	Low risk		Low risk	Very low risk	Very low risk	Low risk	Very high risk	Agree completely	Agree completely	Rather agree	Disagree completely	Agree completely	Disagree completely	Rather agree	Disagree completely
616	No	No	No	Yes	No	Animal diseases	Mecklenburg-West Pomerania																			Other	coxiella, maedi, brucellosis, sp	Yes	Low risk	Low risk	High risk	Low risk	Very high risk	Low risk	Low risk	Very high risk	Agree completely	Rather agree	Rather agree	Rather agree	Disagree completely	Disagree completely	Rather agree	Disagree rather
618	No	No	Yes	No	No	Pigs	Lower Saxony																			Other	clamydien schmallenberg brucellosis Q Fever	Yes	Low risk	High risk	High risk	Low risk	Low risk	Low risk	Low risk	High risk	Rather agree	Disagree rather	Rather agree	Don't know	Rather agree	Disagree completely	Rather agree	Disagree rather
619	No	No	No	Yes	No		Baden-Wurttemberg																			Other	Brucellosis, clamydien, Q fever,	Yes	Very low risk	High risk	Very low risk	Low risk	Very low risk	Very low risk	Very low risk	Very high risk	Agree completely	Disagree rather	Agree completely	Disagree completely	Disagree completely	Disagree completely	Disagree rather	Agree completely
620	No	No	Yes	No	No		Lower Saxony																			Other	Schmalenberg- Virus, Clamydien, Q fever	Yes	Don't know	High risk	Very high risk	Very low risk	High risk	Very low risk	Very low risk	Low risk	Rather agree	Rather agree	Disagree completely	Disagree completely	Rather agree	Disagree completely	Disagree rather	Disagree completely
621	No	No	Yes	No	No	Sheep/Cattle/Horses	Lower Saxony																			Other	Clamydien, QFever, Listerien	Yes	Very low risk	Very high risk	Very low risk	High risk	Very low risk	Very low risk	Very low risk	Very high risk	Agree completely	Disagree completely	Agree completely	Disagree completely	Disagree completely	Disagree completely	Agree completely	Disagree completely
622	No	No	No	Yes	No		Lower Saxony																			Other	Q fever	Yes	Very low risk	High risk	Very low risk	Low risk	Very low risk	Very low risk	Very low risk	Very high risk	Agree completely	Disagree completely	Rather agree	Disagree completely	Agree completely	Disagree completely	Agree completely	Disagree completely
624	No	No	No	Yes	No		Lower Saxony
627	No	No	No	Yes	No	Veterinary health authority	Hamburg																			Other	Campylobacetriosis, Bluetonguenkrankhiet Toxoplasmosis, Coxiellen	Yes	Very low risk	Don't know	High risk	High risk	Very low risk	Don't know	Don't know	Very high risk	Agree completely	Don't know	Don't know	Don't know	Don't know	Disagree completely	Agree completely	Disagree completely
628	No	No	No	Yes	No	health authority	Hesse																			Other	BT, AK, ASP, Q Fever, Tollwut	Yes	Very low risk	High risk	Low risk	High risk	High risk	High risk	Low risk	Very high risk	Agree completely	Disagree completely	Agree completely	Disagree completely	Disagree completely	Disagree completely	Agree completely	Disagree completely
629	No	No	No	Yes	No	Animal diseases, Animal welfare	Lower Saxony																			Other	Q fever, Chlamydiosis	Yes	Very low risk	Low risk	Low risk	High risk	Very low risk	Low risk	Low risk	High risk	Rather agree	Disagree rather	Rather agree	Disagree completely	Disagree completely	Disagree completely	Disagree completely	Disagree completely
630	No	No	No	Yes	No	Microbiology	Saarland																			Other	Chlamydia, Q fever, Brucella, Schmallenberg	Yes	Very low risk	Low risk	Very low risk	Low risk	Low risk	Low risk	Very low risk	Very high risk	Agree completely	Agree completely	Agree completely	Disagree completely		Disagree completely	Agree completely	Disagree completely
631	No	No	No	Yes	No	Veterinary health authority	Berlin
633	No	No	Yes	No	No	Cattle	Lower Saxony																			Other	Clamydien, Campylobacter, BVDV, Schmallenberg	Yes	Very low risk	High risk	Very low risk	Don't know	Low risk	Very low risk	Very low risk	High risk	Agree completely	Don't know	Rather agree	Disagree completely	Don't know	Disagree rather	Don't know	Disagree completely
634	No	No	Yes	No	No	Pigs	North Rhine-Westphalia																			Other	Chlamydiosis, Q fever	Yes	Don't know	High risk	High risk	High risk	Very high risk	Very high risk	Very low risk	Very high risk	Don't know	Don't know	Rather agree	Rather agree	Don't know	Disagree rather	Don't know	Disagree rather
636	No	No	Yes	No	No	Cattle	Lower Saxony																			Don't know		Yes	Very low risk		Very high risk	Don't know		Don't know	Low risk	Don't know	Rather agree	Don't know	Rather agree	Don't know		Disagree rather		Disagree completely
637	Yes	No	No	No	No	Gynecology and obstetrics medicine	Hesse	Other	Pyelonephritis Flue	Yes	Very low risk	Very low risk	High risk	Very low risk	Very low risk	Very low risk	Very low risk	Rather agree	Don't know	Disagree completely	Agree completely	Agree completely	Agree completely	Disagree completely	Agree completely
638	No	No	Yes	Yes	No	Cattle	Bavaria																			Other	Neospora	Yes		Very high risk	High risk	High risk	Very high risk	Low risk	High risk	Very high risk	Rather agree	Disagree rather	Don't know	Disagree completely	Don't know	Disagree completely	Don't know	Don't know
639	Yes	No	No	No	No	Internal medicine/General medicine	Schleswig-Holstein
640	Yes	No	No	No	No	General medicine	Hesse	Other	Gastroenteritis, Flue like infection, Meningitis	Don't know	Don't know	Don't know	Very low risk	Don't know	Very low risk	Very low risk	Very low risk	Rather agree	Rather agree	Disagree completely	Disagree completely	Don't know	Don't know	Disagree rather	Agree completely
641	No	No	Yes	No	No	Horses u Small animals	North Rhine-Westphalia																			Don't know		Yes	Low risk	High risk	High risk	High risk	High risk	Don't know	Don't know	Very high risk	Agree completely	Don't know	Agree completely	Rather agree	Don't know	Disagree completely	Don't know	Disagree completely
642	N/A	N/A	N/A	N/A	N/A
643	Yes	No	No	No	No	Gynecology and obstetrics medicine	Hesse	Other	Influenza, Toxoplasmosis, Cytomegalie, Mononucleosis, Enteritis	Yes	Don't know	High risk	Very low risk	High risk	Very low risk	Very low risk	Very low risk	Agree completely	Disagree rather	Don't know	Don't know	Agree completely	Agree completely	Don't know	Rather agree
644	Yes	No	No	No	No	Gynecology and obstetrics medicine	Schleswig-Holstein
645	No	No	Yes	No	No	Cattle	Lower Saxony																			Other	Coxiellosis! Chlamydiaabort	Yes	Very low risk	High risk	Very high risk	Low risk	High risk	Low risk	High risk	Very high risk	Agree completely	Rather agree	Disagree completely	Disagree completely	Disagree completely	Disagree completely	Agree completely	Disagree completely
646	Yes	No	No	No	No	General medicine				Yes	Very low risk	High risk	Very low risk	Low risk	Very low risk	Very low risk	Very low risk	Rather agree	Disagree completely	Disagree completely	Agree completely	Disagree completely		Disagree completely	Agree completely
647	No	No	No	Yes	No	Animal diseases	North Rhine-Westphalia																			Other	Q fever, Chlamydia, Listeriosis	Yes	Don't know	Very high risk	High risk	Very low risk	Very low risk	Don't know	Very low risk	Very high risk	Agree completely	Don't know	Agree completely	Disagree completely	Agree completely	Disagree rather	Agree completely	Disagree completely
648	Yes	No	No	No	No	Gynecology and obstetrics medicine	Berlin
649	No	No	No	Yes	No		Lower Saxony																			Other	Herpesvirus, schmallenberg virus,	Yes
650	Yes	No	No	No	No	Gynecology and obstetrics medicine	Hesse
651	Yes	No	No	No	No	Gynecology and obstetrics medicine	Hesse	Other	Meningitis	Yes		Low risk		Low risk	Very low risk	Very low risk	Very low risk	Disagree rather		Disagree completely	Rather agree	Disagree completely		Rather agree	Rather agree
652	Yes	No	No	No	No	General medicine	Schleswig-Holstein	Other	Meningitis, Hepatitis, FSME	No	Low risk	High risk	High risk	High risk	Very low risk	Very low risk	Very low risk					Agree completely	Disagree rather	Disagree completely	Agree completely
653	Yes	No	No	No	No	Gynecology and obstetrics medicine	Schleswig-Holstein	Don't know		No	Low risk	Very high risk	Low risk	Very high risk	Very low risk	Very low risk	Very low risk	Agree completely	Don't know	Disagree rather	Don't know	Don't know	Don't know	Don't know	Don't know
654	No	No	No	Yes	No	Animal welfare	Baden-Wurttemberg																			Other	Q fever, Brucellosis	Yes	Very low risk	Low risk	Very low risk		Low risk	Don't know	High risk	Very high risk	Agree completely	Disagree completely	Rather agree	Disagree completely	Agree completely	Disagree completely		Disagree completely
655	No	No	No	Yes	No	Food	North Rhine-Westphalia																			Other	Brucellosis	Yes	Don't know	Low risk	High risk	Low risk	Low risk	Low risk	Low risk	Very high risk	Agree completely	Rather agree	Rather agree	Don't know	Rather agree	Disagree rather	Rather agree	Disagree completely
656	No	No	No	Yes	No	Animal welfare	Rhineland-Palatinate																					Yes
657	No	No	No	Yes	No		Baden-Wurttemberg																			Other	Brucellosis - Chlamydiaabort - Listeriosis	Yes	Don't know	High risk	Very low risk	High risk	Very low risk		Low risk	Very high risk	Agree completely	Agree completely	Agree completely	Disagree completely	Disagree completely	Disagree completely	Agree completely	Disagree completely
658	No	No	No	Yes	No	Animal welfare, Animal diseases	Bavaria																			Other	Brucellosis,	Yes	Don't know	Very high risk	High risk	Very high risk	Low risk	Low risk	Low risk	Very high risk	Agree completely	Disagree completely	Disagree rather	Disagree rather	Rather agree	Disagree rather	Rather agree	Disagree completely
659	No	No	No	Yes	No	Animal welfare	North Rhine-Westphalia																			Other	Brucellosis	Yes
661	No	No	Yes	Yes	No		Brandenburg																			Other	Chlamydia, Campylobacter, Brucellosis	Yes	Don't know	High risk	Low risk	Low risk	Low risk	High risk	High risk	Very high risk	Agree completely	Rather agree	Agree completely	Disagree completely	Disagree rather	Disagree rather	Rather agree	Disagree completely
662	No	No	No	Yes	No		Bavaria																			Other	Brucellosis, Q fever	Yes		Low risk		Low risk	High risk		Very low risk	High risk	Agree completely	Disagree rather	Agree completely	Disagree completely	Agree completely	Disagree completely	Agree completely	Disagree completely
663	No	No	Yes	Yes	No	Animal welfare, Arzneimittel, Small animals	Rhineland-Palatinate																			Other	Schmallenbergvirus, Brucellosis	Yes	Very low risk	High risk	Very low risk	Low risk	Low risk		Low risk	Very high risk	Rather agree			Disagree completely
664	No	No	No	Yes	No	Animal welfare, Animal diseases	Baden-Wurttemberg																			Don't know		Yes	Don't know	High risk	Low risk	Low risk	Low risk	High risk	Low risk	Very high risk	Agree completely	Disagree rather	Rather agree	Rather agree
665	No	No	No	Yes	No	Animal diseases Animal welfare	Lower Saxony																			Other	Brucellosis, Q fever	Yes	Very low risk	Very high risk	Very low risk	Very low risk	Very low risk		Very low risk	Don't know	Agree completely	Agree completely	Agree completely	Disagree completely	Don't know	Don't know	Don't know	Disagree completely
666	No	Yes	No	No	No		Schleswig-Holstein	Other	Norovirus-inf., meningokokken, Rotavirus-Inf., Enterovirus-Inf.	Yes	Very low risk	High risk	Very low risk	High risk	Very low risk		Very low risk	Agree completely	Disagree completely	Disagree completely	Agree completely	Disagree completely	Disagree completely	Agree completely	Agree completely
667	No	No	No	Yes	No		Schleswig-Holstein																			Other	Q fever, Listeriosis, Salmonellosis, Brucellosis, E Coli	Yes	Very low risk	High risk	High risk	High risk	Very high risk	Low risk	High risk	Very high risk	Agree completely	Disagree rather	Agree completely	Disagree rather	Agree completely	Disagree completely	Agree completely	Disagree completely
668	No	No	No	No	Yes		Baden-Wurttemberg	Other	Q fever, Influenza, Hantavirus,	Yes	Low risk	Low risk	Low risk	Low risk	Low risk	Low risk	Low risk	Agree completely	Disagree rather	Disagree completely	Agree completely	Disagree completely	Disagree completely	Rather agree	Rather agree
669	No	No	No	Yes	No	Consumers protection	Lower Saxony
670	No	No	No	Yes	No	Food	North Rhine-Westphalia																			Other	Listerien, BTV, Brucellosis, E.coli,	Yes	Don't know	Low risk		High risk	Don't know	High risk	High risk	Very high risk	Agree completely	Disagree completely	Rather agree	Rather agree	Disagree completely	Disagree completely	Disagree completely	Disagree completely
673	No	No	No	Yes	No	Animal welfare, Animal diseases	Lower Saxony																			Other	Brucellosis, Q fever, Chlamydiainfection	Yes	Don't know	High risk	Very low risk		High risk	Low risk	Very low risk	Very high risk	Agree completely	Agree completely	Disagree rather	Disagree completely	Agree completely	Disagree completely	Don't know	Disagree completely
675	No	No	No	Yes	No	small ruminants																				Other	Chlamydia, q-fever,	Yes	Very low risk	Low risk	Very low risk	Very low risk	Very low risk	Very low risk	Very low risk	Low risk	Agree completely	Agree completely	Rather agree	Disagree completely	Disagree completely	Disagree completely		Disagree completely
676	No	No	No	Yes	No
678	No	No	No	No	No
679	No	Yes	No	No	No	Internal medicine	Baden-Wurttemberg	Other	Q fever, Reckettiosisn, Anthropozoonosisn allgemein	Yes	Very low risk	High risk	Low risk	High risk	Very low risk	Very low risk	Very low risk	Agree completely	Disagree completely	Disagree completely	Agree completely	Rather agree	Disagree completely	Disagree completely	Agree completely
680	No	Yes	No	No	No	Hygenics	North Rhine-Westphalia
681	No	No	No	Yes	No	Animal welfare	Brandenburg																			Other	Chlamydia, Schmallenberg, Toxoplasmosis, , Salmonella, Brucellosis	Yes	Don't know	High risk	Very low risk	Low risk	Low risk	Very low risk	Very low risk	Very high risk	Agree completely	Rather agree	Rather agree	Disagree completely	Rather agree	Disagree completely	Agree completely	Disagree rather
682	No	No	No	Yes	No		Hesse																			Other	Chlamydiosis, Toxoplasmosis, Coxiellosis, Listeriosis	Yes	Very low risk	Low risk	Very low risk	High risk	Very low risk	Don't know	Very low risk	Very high risk	Agree completely	Disagree rather	Agree completely	Disagree completely	Don't know	Disagree completely	Rather agree	Disagree completely
683	No	No	No	Yes	No		Thuringia																			Other	Q fever, Chlamydia,
684	No	No	Yes	Yes	No	Livestock	Rhineland-Palatinate																			Other	Chlamydiainfection	Yes	Very low risk	High risk	Very low risk	Very low risk	Very low risk	Very low risk	Very low risk	Very high risk	Agree completely	Disagree completely	Agree completely	Disagree completely	Agree completely	Disagree completely	Agree completely	Disagree completely
685	No	No	No	Yes	No	Animal welfare, TNP, Animal diseases	Lower Saxony																			Other	Brucellosis	Yes	Very low risk	High risk	High risk	High risk	Low risk	Low risk	Low risk	Very high risk	Rather agree		Agree completely	Rather agree		Disagree completely		Disagree completely
686	No	No	Yes	No	No	Small ruminants																						Yes	Very low risk	High risk	Low risk	Low risk	Very high risk	Very low risk	Very low risk	Very high risk	Agree completely	Rather agree	Agree completely	Disagree completely	Disagree completely	Disagree completely	Agree completely	Disagree completely
687	No	No	No	Yes	No		Baden-Wurttemberg																			Other	Clamydienabort; Bluetongue, Schmallenberg, Q fever	Yes		High risk	Low risk	High risk	Very high risk	Low risk	Low risk	Very high risk	Agree completely	Disagree completely	Rather agree	Disagree completely	Disagree completely	Disagree completely	Don't know	Disagree completely
689	No	No	Yes	No	No	Small ruminants, Small animals	Bavaria																			Other	Chlamydia, Coxiellen	Yes	Very low risk	Very high risk	Very low risk	Low risk	Very high risk	Very low risk	Very low risk	Very high risk	Agree completely	Disagree completely	Don't know	Disagree completely	Agree completely	Disagree completely	Agree completely	Disagree completely
690	No	No	No	Yes	No	Food	Bavaria																			Other	Brucellosis, Q fever, SchmallenbergV., Chlamydia, BlueTongue	Yes	Very low risk	Very high risk	Very low risk	High risk	High risk	Very low risk	Very low risk	Very high risk	Agree completely	Don't know	Rather agree	Disagree completely	Disagree completely	Disagree completely	Rather agree	Disagree completely
691	No	No	No	Yes	No		Brandenburg																			Other	Schmallenberg, Chlamydia, Blue tongue, Salmonella	Yes	Low risk	High risk	High risk	High risk	Low risk	High risk	Very low risk	High risk	Rather agree	Disagree rather	Disagree rather	Disagree completely	Disagree completely	Disagree rather	Rather agree	Disagree completely
692	No	No	No	Yes	No		Berlin																			Don't know		Yes	Very high risk	Low risk	High risk	Low risk	Low risk	Very high risk	High risk	High risk	Agree completely	Don't know	Rather agree	Agree completely	Don't know	Disagree rather	Don't know	Disagree completely
693	No	No	No	Yes	No		Bavaria																			Other	Brucellosis, Chlamydia	Yes
694	No	No	No	Yes	No	Animal welfare, Animal diseases	Lower Saxony																			Other	Schmallenbergvirusinfection, Brucella melitensis, Chlamydiaabort	Yes
696	Yes	No	No	No	No	Internal medicine	Schleswig-Holstein	Other	Gastroenteritis, Cholezystitis, Pankreatitis, Meningitis	Yes	Low risk	High risk	Low risk	Very high risk	Low risk	Low risk	Low risk	Don't know	Disagree completely	Don't know	Agree completely	Rather agree	Rather agree	Disagree rather	Agree completely
697	No	No	Yes	No	No	Small ruminants/Dip ECSRHM	Lower Saxony																			Other	Chlamydia, Q fever, Toxoplasmosis, Neospora caninum, Salmonella	Yes	Very low risk	Very high risk	Very low risk	Low risk	Very low risk	Very low risk	Low risk	Very high risk	Agree completely	Rather agree	Agree completely	Disagree completely	Disagree rather	Disagree completely	Agree completely	Disagree rather
698	No	No	No	Yes	No	Animal welfare	Thuringia																			Other	Chlamydia, .Q- Fever	Yes	Don't know	Very high risk	Very high risk	Low risk	Low risk	Low risk	Very low risk	Very high risk	Agree completely	Disagree rather	Disagree rather	Disagree rather	Agree completely	Disagree completely		Don't know
699	No	No	No	Yes	No	Animal welfare	Bavaria																			Other	Brucellosis, Chlamydia, Coxiella	Yes	Very low risk	Low risk	Very low risk	Don't know	Very low risk	Don't know	Very low risk	Very high risk	Rather agree	Don't know	Don't know	Disagree completely
700	N/A	N/A	N/A	N/A	N/A
701	No	No	No	Yes	No		Lower Saxony																			Other	Coxiella burnetti	Yes	Very low risk	High risk	Low risk	Low risk	Low risk	Low risk	Low risk	Very high risk	Agree completely	Disagree rather	Agree completely	Disagree rather	Disagree completely	Disagree completely	Rather agree	Disagree completely
702	No	No	No	Yes	No	Consumers protection	Lower Saxony																			Other	BT, Brucellosis, Chlamydiaabort, Pseudotuberkulosis...	Yes	Don't know	High risk	Very high risk	Low risk	Low risk	Don't know	Low risk	Very high risk	Agree completely	Don't know	Agree completely	Disagree rather	Agree completely	Disagree rather	Rather agree	Rather agree
703	No	No	Yes	Yes	No	Food	Schleswig-Holstein
704	No	No	No	Yes	No		Baden-Wurttemberg																			Other	Coxiellen, Listerien, Chlamydia, Salmonella, Brucella	Yes	Don't know	High risk	Low risk	High risk	Very high risk	High risk	Low risk	Very high risk	Agree completely	Disagree completely	Rather agree	Disagree completely	Agree completely	Disagree completely	Agree completely	Agree completely
705	No	Yes	No	No	No	General medicine, Dermatology	North Rhine-Westphalia	Other	Meningokokken,Virale Meningitis	Yes	Very low risk	Low risk	High risk	Low risk	Very low risk	Very low risk	Very low risk	Agree completely	Rather agree	Disagree rather	Disagree completely	Disagree completely	Agree completely	Don't know	Agree completely
707	No	No	Yes	No	No	Small animals	Lower Saxony																			Other	Chlamydiaabort, Brucellosis, evtl Q fever?	Yes	Low risk	High risk	High risk	Low risk	High risk	Don't know	Don't know	High risk	Rather agree	Don't know	Agree completely	Disagree completely	Don't know	Disagree rather	Agree completely	Disagree completely
708	No	No	No	Yes	No	Food	Mecklenburg-West Pomerania																			Other	Clamydien-Abort, Campylobacter-Abort, Toxoplasmosis, Q fever, Salmonellosis, Brucellosis, Neosporosis, Listeriosis	Yes		Don't know
709	No	No	No	Yes	No	Food	Schleswig-Holstein																			Other	Q fever, Brucellosis, Chlamydia	Yes		High risk		High risk				Very high risk	Disagree completely	Disagree completely	Disagree completely	Disagree completely	Disagree completely	Disagree completely	Agree completely	Disagree completely
710	No	No	No	Yes	No	Animal welfare	Baden-Wurttemberg																			Other	Q fever, Brucellosis	Yes	Very low risk	High risk	Very low risk	Low risk	Very low risk	Low risk	Very low risk	Very high risk	Agree completely	Agree completely	Agree completely	Disagree completely	Rather agree	Disagree completely	Agree completely	Rather agree
711	No	No	Yes	No	No	Small ruminants	Bavaria																			Other	Chlamydia, Toxoplasmen, Campylobacter, Coxiellen	Yes	Very low risk	Low risk	Very low risk	High risk	Low risk	Very low risk	High risk	High risk	Agree completely	Disagree rather	Disagree rather	Disagree completely	Disagree completely	Disagree completely	Agree completely	Disagree completely
712	No	No	No	Yes	No	Food	Saxony-Anhalt																			Other	Brucellosis	No
714	No	No	No	Yes	No	Animal welfare	Bavaria
715	No	No	No	Yes	No
716	No	No	Yes	No	No	Livestock	Thuringia																			Other	Chlamydia, Q fever, Brucellosis, Salmonella, Listeriosis, Schmallenberg-Virus	Yes	Very low risk	High risk		Low risk	Very low risk		High risk	Very high risk	Agree completely	Rather agree		Disagree completely	Agree completely	Disagree completely		Disagree completely
717	No	No	No	Yes	No	Food	North Rhine-Westphalia
718	No	No	No	Yes	No	Animal welfare, Animal diseases, Food	Baden-Wurttemberg																			Other	Chlamydia, Q fever	Yes	Very low risk	Very high risk	Very low risk	High risk	Very low risk	Very low risk	Very low risk	Very high risk	Agree completely	Disagree completely	Agree completely	Disagree completely	Rather agree	Disagree completely	Disagree rather	Disagree rather
719	No	No	No	Yes	No	Animal welfare, Pharmaceutics	Thuringia																			Other	Q fever, Clamydien,	Yes	Very low risk	Low risk	Low risk	High risk	Very high risk	Low risk	Very low risk	Very high risk	Agree completely	Disagree completely	Rather agree	Disagree completely		Disagree completely	Rather agree	Disagree completely
720	No	No	No	Yes	No	Animal welfare, Animal diseases, Pharmaceutics, Food	Hesse																			Other	Q fever, Chlamydiosis, Brucellosis	Yes	Very low risk	High risk	Very low risk	Low risk	Very low risk	Very low risk	Very low risk	Low risk	Rather agree	Rather agree	Rather agree	Disagree rather	Agree completely	Disagree rather	Rather agree	Disagree completely
721	No	No	No	No	Yes
722	No	No	No	Yes	No	Small ruminants
723	No	No	No	Yes	No	Animal diseases	Mecklenburg-West Pomerania																			Other	Brucellosis, Listeriosis, Chlamydiosis, Q fever, Toxoplasmosis	Yes	Very low risk	High risk	Don't know	Very high risk	High risk	Don't know	Low risk	Very high risk	Rather agree	Rather agree	Rather agree		Agree completely	Disagree rather	Rather agree
724	No	No	Yes	No	No
725	No	No	Yes	No	No	Cattle, Pigs	Lower Saxony
726	No	No	Yes	No	No	Small ruminants	Bavaria																			Other	Q fever, seuchenhaftes Verlammen, Toxoplasmen, Neospora	Yes	Very low risk	Very high risk	Very low risk	High risk	High risk	Very low risk	High risk	Very high risk	Agree completely	Rather agree	Agree completely	Disagree completely	Disagree completely	Disagree rather	Rather agree	Disagree rather
727	No	No	No	Yes	No	Animal welfare, Animal diseases	Baden-Wurttemberg																			Other	Q fever, Brucellosis	Yes	Very low risk	High risk	High risk	High risk	Low risk	Very low risk	Very low risk	Very high risk	Agree completely	Disagree completely	Rather agree	Rather agree	Agree completely	Disagree completely	Rather agree	Disagree completely
728	No	No	No	Yes	No	Food, Sheep	Baden-Wurttemberg																			Other	Chlamydia, Q fever Salmonella	Yes	Very low risk	Low risk	Very low risk	Low risk	Very high risk	Low risk	Very low risk	High risk
729	Yes	No	No	No	No		Schleswig-Holstein	Other	Flue	Yes	Don't know	Don't know	Very low risk	Don't know	Very low risk	Very low risk	Very low risk	Rather agree	Disagree completely	Don't know	Rather agree	Don't know	Don't know	Don't know	Don't know
730	No	No	Yes	No	No	Horses	North Rhine-Westphalia																			Other	Brucellosis, Chlamidien, Coxiella	Yes	Very low risk	Very high risk	High risk	Low risk	Very low risk	Don't know	Very low risk	Low risk	Agree completely	Agree completely	Don't know
731	Yes	No	No	No	No	Gynecology and obstetrics medicine	Schleswig-Holstein	Don't know		Yes	Don't know	High risk	Very low risk	Very high risk	Low risk	Low risk	Very low risk	Agree completely	Disagree completely	Disagree completely	Disagree completely	Disagree rather	Agree completely	Agree completely	Agree completely
732	No	No	No	No	No
733	No	No	No	Yes	No	Microbiology																				Other	Chlamydia-Abort, Coxiellosis, Listeriosis, Toxoplasmosis, Salmonellosis	Yes
734	No	No	No	Yes	No	Small ruminants
735	No	No	No	Yes	No	Animal diseases/Animal diseases	Baden-Wurttemberg																			Other	Q fever, Brucellosis	Yes	Don't know	Very high risk	Low risk	Very high risk	High risk	High risk	Low risk	Very high risk	Agree completely	Disagree rather	Agree completely	Disagree completely		Disagree completely	Agree completely	Disagree rather
736	No	No	No	Yes	No	TNP, Food, Animal diseases	Bavaria																			Other	Brucellosis, Q fever	Yes	Very low risk	High risk	High risk	Very low risk	Very low risk	Very low risk	Very low risk	Very high risk	Agree completely	Disagree completely	Agree completely	Disagree rather	Agree completely	Disagree completely	Agree completely	Disagree completely
737	No	No	No	Yes	No	Food	Brandenburg																			Other	Chlamydia	Yes	Very low risk	High risk	Very low risk	Very low risk	Very low risk	Don't know	Very low risk	Very high risk	Disagree rather	Disagree completely	Rather agree	Disagree completely		Disagree rather	Rather agree	Disagree completely
738	No	No	No	Yes	No		Bavaria																			Other	Bluetonguedisease, Geschlechtserreger	Yes	Low risk	High risk	Low risk	High risk	Low risk	High risk	Low risk	Very high risk	Disagree rather	Disagree rather	Don't know	Rather agree	Agree completely	Disagree completely	Don't know	Disagree completely
739	No	No	No	Yes	No	Food, Pharmaceutics	Saxony-Anhalt																			Other	Trichomaniasis	Yes			High risk	Very low risk	Very low risk	Very low risk	Very low risk	Very low risk	Rather agree	Disagree rather	Agree completely	Agree completely	Rather agree	Disagree completely		Disagree completely
740	No	No	Yes	No	No	Small animals	Hamburg																			Other	Brucellosis, Chlamydiosis, Schmallenbergvirus	Yes	Very low risk	Very high risk	Low risk	High risk	High risk	Low risk	High risk	Very high risk	Agree completely	Disagree rather	Agree completely	Disagree completely	Agree completely	Disagree completely	Don't know	Agree completely
741	N/A	N/A	N/A	N/A	N/A
742	No	No	No	Yes	No	Livestock, Bees	North Rhine-Westphalia																			Other	BTV, Clamydien, Listerien, Coxiellen, Brucella, Toxoplasmen (Wohngebiet->Cats), Schmallenberg-Virus, , Border Disease	Yes		Very high risk	Very high risk	Low risk	Very high risk		High risk	Very high risk	Agree completely	Agree completely	Agree completely	Disagree completely
743	No	No	No	Yes	No		Baden-Wurttemberg																			Other	Chlamydia, Schmallenberg Virus, Salmonella, Bluetongue	Yes	Very low risk	Very high risk	Low risk	Low risk	High risk	Low risk	Low risk	Very high risk	Disagree rather	Rather agree	Agree completely	Disagree completely	Agree completely	Disagree completely	Disagree completely	Disagree completely
744	No	No	No	Yes	No		Lower Saxony																			Other	Brucellosis, Smedi,	Yes	Very low risk	Low risk	Low risk	Very low risk	Very low risk	Very low risk	Very low risk	Very low risk	Rather agree	Disagree completely	Disagree completely	Disagree rather	Rather agree	Don't know	Don't know	Disagree completely
745	No	Yes	No	No	No	Infection protection	Schleswig-Holstein	Other	Noroviren, Ausschluss Meningitis,	Yes	Very low risk	Low risk	Very low risk	Low risk	Very low risk	Very low risk	Very low risk	Agree completely	Disagree completely	Disagree completely	Agree completely	Disagree completely	Disagree completely	Disagree rather	Rather agree
746	No	No	Yes	No	No	Cattle/Horses /Sheep	Schleswig-Holstein																			Other	Chlamydia, BVD, Listeriosis	Yes	High risk	High risk	High risk	Low risk	Low risk	High risk	Very low risk	Very high risk	Rather agree	Agree completely	Agree completely	Agree completely	Don't know	Disagree rather	Rather agree	Disagree rather
747	Yes	No	No	No	No	General medicine	Saxony	Other	Flue like infection, Influenza, akute Gastroenteritis durch Noro-Virus	No	Low risk	Very high risk	Very low risk	Low risk	Very low risk	Very low risk	Very low risk	Agree completely	Disagree completely	Don't know	Don't know	Rather agree	Disagree rather	Disagree completely	Agree completely
748	Yes	No	No	No	No	Gynecology and obstetrics medicine	Berlin	Other	CMV-infection,Noro-virus;Salmonella	Yes	Very low risk	High risk	Very low risk	High risk	Very low risk	Very low risk	Very low risk
749	No	No	No	Yes	No	Poultry	Saxony-Anhalt																			Other	Q fever,Brucellosis	Yes	Very low risk	Low risk	Very low risk	High risk	Very low risk	Very low risk	Very low risk	High risk	Agree completely	Disagree rather	Rather agree	Disagree completely	Rather agree	Disagree completely	Rather agree	Disagree completely
751	No	No	No	Yes	No	Food	Schleswig-Holstein																			Other	Chlamydia-Abort Q fever Selenmangel Clostridia	Yes	Very low risk	High risk	Very low risk	High risk	Very low risk		Very low risk	Very high risk	Agree completely	Rather agree	Agree completely	Disagree completely	Agree completely	Disagree completely	Rather agree	Disagree completely
752	No	No	No	Yes	No	Animal welfare, Animal diseases	Berlin
753	No	No	No	Yes	No	Animal diseases	North Rhine-Westphalia																			Other	Q fever, Chlamydiosis, Brucellosis	Yes	Very low risk	Low risk	Very low risk	Low risk	Very low risk	Very low risk	Very low risk	High risk	Agree completely	Disagree rather	Agree completely	Disagree completely	Agree completely	Disagree completely	Agree completely	Disagree completely
754	No	No	No	Yes	No	Food	Baden-Wurttemberg																			Other	Brucellosis,	Yes	Don't know	Very high risk	Low risk	High risk	Low risk	Don't know	Don't know	Very high risk	Rather agree				Agree completely	Disagree rather		Disagree rather
755	No	No	Yes	No	No	Small animals	Baden-Wurttemberg																			Other	Q fever, Brucellosis, Clamydiosis,	Yes	Very low risk	High risk	High risk	Don't know	High risk	Very low risk	Don't know	Very high risk	Agree completely	Disagree completely	Agree completely	Disagree completely	Agree completely	Disagree completely	Disagree completely	Disagree completely
756	No	No	Yes	No	No		Mecklenburg-West Pomerania																			Other	Sogenannter Virus Abort2.brucella melitensis maltaFever	Yes	Very low risk	Very high risk		Very low risk	Very high risk	Low risk	Low risk	Very high risk	Rather agree	Disagree completely	Agree completely	Disagree completely	Agree completely	Disagree completely	Agree completely	Disagree completely
757	Yes	No	No	No	No	Gynecology and obstetrics medicine		Other	malaria	No	Low risk	Very high risk		Don't know	Very low risk	Don't know	Don't know	Agree completely	Don't know	Don't know	Don't know	Don't know	Agree completely	Agree completely	Rather agree
758	No	No	No	Yes	No	Consumers protection	Hesse																			Other	CAE, Chlamydia, Brucellosis	Yes	Very low risk	High risk		Very high risk	Very low risk	High risk	Very low risk	Very high risk	Agree completely	Disagree completely	Rather agree	Disagree completely	Don't know	Disagree completely	Don't know
759	No	No	No	Yes	No		Saxony-Anhalt
760	No	No	Yes	No	No	Cattle	Lower Saxony																			Other	Q fever, Bluetongue	Yes	Very low risk	High risk	Very low risk	High risk	Very high risk	Low risk	Low risk	Very high risk	Agree completely	Disagree completely	Agree completely	Disagree completely	Agree completely	Disagree rather	Agree completely	Disagree completely
761	No	No	No	Yes	No	Food, Animal welfare, Animal diseases	Lower Saxony
762	No	Yes	No	No	No		Rhineland-Palatinate	Other	Influenza		Low risk	Low risk	Very low risk	Low risk	Very low risk	Very low risk	Very low risk	Agree completely	Disagree completely	Disagree completely	Agree completely	Disagree completely	Disagree completely	Don't know	Don't know
763	No	Yes	No	No	No		Rhineland-Palatinate	Other	Meningitis, Influenza, Sterptokokkeninfection, Gastroenteritis einschließlich Typhus,	Yes	Very low risk	Very high risk	Very low risk	Very high risk	Very low risk	Very low risk	Very low risk	Agree completely	Disagree completely	Disagree completely	Agree completely
765	No	No	No	Yes	No	Animal welfare	North Rhine-Westphalia
766	No	No	Yes	Yes	No	Animal diseases	Saxony-Anhalt																			Other	Brucellosis, Chlamydiosis,Schmallenberg-Virus-infection, Toxoplasmosis,, Compylobacter-Abort	Yes		High risk			Low risk			High risk	Agree completely		Rather agree			Disagree completely
767	Yes	No	No	No	No	General medicine	Schleswig-Holstein	Other	Virusinfekt (Flue, Gastroenteritis), urinary tract infection,Pyelonephritis,Pneumonie, Endokarditis	Yes	Very low risk	High risk	Very low risk	High risk		Low risk	Low risk	Rather agree	Disagree completely	Disagree completely	Agree completely			Disagree rather	Rather agree
768	No	No	No	Yes	No	Animal diseases	Lower Saxony																			Other	Chlamydia, Q fever, Brucellosis, Salmonella, Toxoplasmen	Yes
769	Yes	No	No	No	No	General medicine	Brandenburg	Other	Meningitis, viral oder bakteriell,urinary tract infection, cholecystitis	Yes	Very low risk	Very low risk	Very low risk	Low risk	Very low risk	Very low risk	Very low risk	Agree completely	Disagree rather	Disagree rather	Agree completely	Rather agree	Rather agree	Disagree rather	Rather agree
770	No	No	No	Yes	No	Animal diseases	Lower Saxony																			Other	Chlamydia, Q fever, Salmonella, Brucella,	Yes	Very low risk	High risk		Very high risk	Very high risk	Don't know	Low risk	Very high risk	Agree completely	Rather agree	Agree completely	Disagree completely	Don't know	Disagree completely	Rather agree	Disagree completely
772	No	Yes	No	No	No		Rhineland-Palatinate	Other	Influenza,Pneumokokken, Haemophilus,Meningokokken,Listeriosis	Yes	Very low risk	Low risk	Very low risk	Low risk	Very low risk	Very low risk	Very low risk	Rather agree	Disagree completely	Rather agree	Disagree completely	Disagree completely	Disagree completely	Disagree completely	Agree completely
773	No	No	No	Yes	No		Saxony-Anhalt																			Other	Q fever	Yes	Very low risk	High risk	Low risk	Very high risk	Low risk	Low risk	Low risk	Very high risk	Agree completely	Rather agree	Disagree rather	Disagree completely	Disagree completely	Disagree completely	Rather agree	Disagree completely
774	No	No	No	No	Yes	Hygenics	Rhineland-Palatinate			Yes
775	No	No	No	Yes	No	Animal welfare/Animal diseases	Saxony-Anhalt																			Other	Q fever, Bluetongue, Schmallenberg, Chlamydia	Yes	Don't know	High risk	High risk	Very low risk	Very high risk	Don't know	High risk	Very high risk	Agree completely	Disagree completely	Disagree rather	Disagree rather	Disagree completely	Disagree completely		Don't know
776	Yes	No	No	No	No	Gynecology and obstetrics medicine	Schleswig-Holstein	Other	Meningokokken	No	Low risk	High risk	Low risk	High risk	Very low risk	Low risk	Very low risk	Agree completely	Agree completely	Don't know	Agree completely	Don't know	Don't know	Disagree rather	Rather agree
777	No	Yes	No	No	No	Public health	North Rhine-Westphalia	Other	Influenza, Streptokokken, Meningokokken, HIV, EBV, Herpes Virus	Yes	Very low risk	Low risk	Very low risk	Low risk	Very low risk	Very low risk	Very low risk	Agree completely	Disagree completely	Disagree completely	Agree completely	Disagree completely	Disagree completely	Disagree completely	Agree completely
778	No	Yes	No	No	No	Public Health	North Rhine-Westphalia	Other	FSME, Neuroborreliosis, Enzephalitis	Yes	High risk	Very high risk	Low risk	High risk	Very low risk	Very low risk	Low risk					Disagree completely	Disagree completely	Rather agree	Agree completely
780	No	No	No	No	Yes		North Rhine-Westphalia			Yes	Don't know	Very high risk	Very low risk	High risk	Very low risk	Very low risk	Very low risk
781	No	Yes	No	No	No		Rhineland-Palatinate	Other	Menignitis, Gastroenteritis, Endokarditis, Noroviurus,	Yes	Very low risk	Low risk	Very low risk	Very high risk	Very low risk	Very low risk	Very low risk	Don't know	Disagree rather	Disagree completely	Agree completely	Agree completely	Disagree rather	Don't know	Agree completely
783	No	Yes	No	No	No		Lower Saxony	Other	schwere Allgemeininfection, Meningitis,	Yes	Very low risk	Low risk		High risk	Very low risk	Very low risk	Very low risk	Agree completely	Don't know	Disagree completely	Agree completely	Disagree completely	Disagree completely	Don't know	Agree completely
784	No	Yes	No	No	No		Rhineland-Palatinate	Other	Influenza, Meningitis	Yes	Very low risk	Very high risk	Very low risk	High risk	Very low risk	Very low risk	Very low risk	Agree completely	Rather agree	Disagree completely	Agree completely	Disagree completely	Disagree completely	Agree completely	Agree completely
785	No	No	No	Yes	No		Saxony-Anhalt
786	No	Yes	No	No	No		Lower Saxony
787	No	Yes	No	No	No		Lower Saxony
788	No	Yes	No	No	No	Pediatrics	Thuringia
789	No	Yes	No	No	No	General medicine	North Rhine-Westphalia	Other	Influenza, Meningitis, FSME, Q fever, Hantavirusinfekt	Yes	Very low risk	Low risk	Very low risk	Low risk	Very low risk	Very low risk	Very low risk	Agree completely	Disagree completely	Disagree completely	Agree completely	Disagree completely	Disagree completely	Disagree completely	Agree completely
790	No	Yes	No	No	No	Internal medicine	Rhineland-Palatinate	Other	Norovirus Rotavirus Campylobacter Salmonellosis	Yes	Very low risk	Low risk	Very low risk	Low risk	Very low risk	Very low risk	Very low risk	Rather agree	Disagree completely	Disagree completely	Agree completely	Disagree completely	Disagree completely	Disagree completely	Agree completely
791	No	No	No	No	Yes	Infection protection	Brandenburg	Other	Hepatitis
792	No	Yes	No	No	No		North Rhine-Westphalia			Yes	Very low risk	Low risk	Very low risk	Very high risk	Very low risk	Very low risk	Very low risk	Rather agree	Disagree completely	Disagree completely	Rather agree
793	No	Yes	No	No	No	General medicine	Rhineland-Palatinate	Other	Q fever, Enteritiden	Yes		High risk		Very high risk				Agree completely	Disagree completely	Disagree completely	Agree completely	Disagree completely	Disagree completely	Disagree completely	Agree completely
796	Yes	Yes	No	No	No		Schleswig-Holstein			Yes	Very low risk	Low risk	High risk	Low risk	Very low risk	Very low risk	Very low risk	Agree completely	Disagree rather	Don't know	Agree completely	Disagree completely	Disagree completely	Disagree completely	Rather agree
797	No	Yes	No	No	No	General medicine	Schleswig-Holstein	Other	Meningokokken-Meningitis, meningitis, Influenza,	Yes	Very low risk	High risk	Very low risk	Very high risk	Very low risk	Very low risk	Very low risk	Agree completely	Rather agree	Disagree completely	Agree completely	Disagree completely	Agree completely	Disagree rather	Agree completely
798	No	Yes	No	No	No	Pediatrics	Saxony-Anhalt	Other	Scharlach_ Menigokokkeninfection-Salmonellosis-Campylpbacter infection	Yes								Rather agree	Disagree completely	Don't know	Agree completely
799	No	Yes	No	No	No		Bavaria	Other	Influenza, Pneumonie	Yes	Very low risk	Low risk	Very low risk	Low risk	Very low risk	Very low risk	Very low risk	Agree completely	Disagree rather	Disagree completely	Agree completely	Disagree completely	Disagree completely	Rather agree	Rather agree
800	No	No	No	Yes	No	Animal welfare, Animal diseases	Hesse
801	No	Yes	No	No	No	Human health authority, Schwerpunkt Infection protection	Lower Saxony	Other	Influenza, infektiöse Gastroenteritis, Meningitis, FSME	Yes	Very low risk	Low risk	Very low risk	High risk	Very low risk	Very low risk	Very low risk	Agree completely	Don't know	Disagree completely	Agree completely	Disagree completely	Disagree completely	Disagree completely	Agree completely
802	No	Yes	No	No	No	Human health authority (Infection protection)	Baden-Wurttemberg	Other	Endokarditis, schwere Gastroenteritis, Tuberkulosis (miliar), Meningokokken, Influenza	Yes	Very low risk	High risk	Low risk	Very high risk	Very low risk	Very low risk	Very low risk	Agree completely	Disagree completely	Disagree completely	Agree completely	Rather agree	Rather agree	Rather agree	Agree completely
803	No	Yes	No	No	No	Human health authority	Baden-Wurttemberg
804	Yes	No	No	No	No	Pediatrics	Brandenburg	Other	Meningokokkeninfection	Yes	Don't know	High risk	High risk	Low risk	Low risk	Low risk	Low risk					Agree completely	Agree completely	Rather agree	Agree completely
805	No	Yes	No	No	No	Human health authority/ Hygenics	Berlin	Other	Influenza	Yes	Very low risk	High risk	Very low risk	Very high risk	Very low risk	Very low risk	Very low risk	Agree completely	Disagree completely	Disagree completely	Agree completely	Disagree completely	Disagree completely	Disagree completely	Agree completely
806	Yes	No	No	No	No	General medicine	Schleswig-Holstein	Other	Norovirus	Yes		Very high risk		Don't know	Very low risk		Very low risk		Don't know	Don't know	Agree completely
807	Yes	No	No	No	No	Internal medicine		Other	Flue, Meningitis,	Yes	Don't know	Don't know	Don't know	Don't know	Very low risk	Very low risk	Very low risk	Don't know	Disagree completely	Disagree completely	Agree completely	Don't know	Don't know	Disagree completely	Agree completely
808	Yes	No	No	No	No	General medicine	Brandenburg	Other	Influenza, A.v. Meningitis	Don't know	Low risk	High risk	Very low risk	Low risk	Very low risk	Very low risk	Very low risk	Rather agree	Disagree rather	Don't know	Agree completely	Disagree rather	Rather agree	Disagree completely	Agree completely
809	Yes	No	No	No	No	Internal medicine	Brandenburg	Don't know		Yes	Don't know	Don't know	Don't know	Don't know	Don't know	Don't know	Low risk	Rather agree	Rather agree	Rather agree	Rather agree	Rather agree	Rather agree	Disagree rather	Rather agree
811	No	Yes	No	No	No		Mecklenburg-West Pomerania	Other	Meningitis, Influenza	Yes	Very low risk	Low risk	Very low risk	High risk	Very low risk	Very low risk	Very low risk	Agree completely	Disagree completely	Disagree completely	Agree completely
812	No	No	No	No	No
813	No	Yes	No	No	No		Saarland
814	No	Yes	No	No	No		Hesse	Other	Noro, Campy	Yes	Low risk	Very high risk	High risk	Very high risk	Very low risk	Very low risk	Very low risk	Rather agree	Agree completely	Disagree completely	Agree completely	Agree completely	Disagree completely	Disagree rather	Agree completely
815	No	Yes	No	No	No
816	No	Yes	No	No	No
818	No	Yes	No	No	No	General medicine	Rhineland-Palatinate	Other	Malaria, Meningitis	Yes	Very low risk	Low risk	Very low risk	High risk	Very low risk	Very low risk	Very low risk	Agree completely	Agree completely	Disagree completely	Agree completely	Disagree completely	Disagree completely	Disagree completely	Agree completely
819	No	Yes	No	No	No	General medicine	Baden-Wurttemberg	Other	Endocarditis	Yes	Low risk	Very high risk	Very low risk	Very high risk	Very low risk	Very low risk	Very low risk	Disagree rather	Disagree completely	Disagree completely	Agree completely	Disagree completely	Disagree completely	Disagree completely	Agree completely
820	No	No	No	No	No
821	No	Yes	No	No	No		Hesse
822	No	Yes	No	No	No	Neuroscience	Baden-Wurttemberg	Other	virale Meningitis, zerebraler Abszess, Flue (Influenza), Flue like infection, Tuberkulosis,	Yes	Don't know	Don't know	High risk	Don't know	Very low risk	Very low risk	Very low risk	Don't know	Don't know	Disagree completely	Don't know	Don't know	Don't know	Don't know	Rather agree
823	N/A	N/A	N/A	N/A	N/A
824	No	Yes	No	No	No	Human health authority	North Rhine-Westphalia			Yes	Very low risk	High risk	Very low risk	Low risk	Very low risk	Very low risk	Very low risk	Agree completely	Disagree completely	Disagree completely	Agree completely	Disagree completely	Disagree completely	Disagree completely	Agree completely
826	No	Yes	No	No	No		Baden-Wurttemberg			Yes	High risk	High risk	Very low risk	High risk	Very low risk	Very low risk	Very low risk	Don't know	Disagree rather	Don't know	Agree completely	Disagree completely	Disagree completely	Disagree completely	Agree completely
827	No	Yes	No	No	No	Orthopedics	Brandenburg	Other	Influenza; EHEC,Ebola,Meningokokken-Meningitis,extrapulmonale manifestation einer TBC	No	Very low risk	High risk	High risk	High risk	Low risk	Low risk	Low risk	Rather agree	Disagree completely	Disagree completely		Rather agree	Disagree completely	Agree completely	Agree completely
828	No	Yes	No	No	No	Human health authority	Rhineland-Palatinate	Other	Q fever, Influenza, Leptospiren, Meningokokkenmeningitis, Hämophilus Influenza,Listeriosis, Rotaviren, Coxsackieviren, Echoviren	Yes	Very low risk	Very high risk	Very low risk	Very high risk	Very low risk	Very low risk	Very low risk	Rather agree	Disagree completely	Don't know	Agree completely	Disagree completely	Disagree completely	Disagree completely	Agree completely
829	No	No	No	No	No
830	No	Yes	No	No	No	Pediatrics	Hesse
831	Yes	Yes	No	No	No	Pediatrics	Saarland
832	No	No	No	No	Yes	laboratory	Lower Saxony																			Other	Brucella melitensis, Coxielle burnetii, Chlamydia, Leptospira, Border Disease Virus	Yes	Very low risk	Low risk	Very low risk	High risk	Low risk	Low risk	Very low risk	High risk	Agree completely	Rather agree	Disagree rather	Disagree completely	Disagree completely	Disagree completely	Disagree rather	Disagree completely
833	No	Yes	No	No	No	Infection protection, Hygenics	Baden-Wurttemberg	Other	Meningitis, Influenza	Yes	Don't know	High risk	Very low risk	High risk	Very low risk	Very low risk	Very low risk	Agree completely	Disagree completely	Disagree completely	Agree completely	Disagree rather	Disagree completely	Disagree completely	Agree completely
834	No	No	No	No	Yes
835	No	Yes	No	No	No	Human health authority	Hesse	Other	Salmonellosis, Legionellosis, Hanatvirusinfection, NorovirenGI, FSME	Yes	Very low risk	Low risk	Very low risk	High risk	Very low risk	Very low risk	Very low risk	Agree completely	Disagree completely	Disagree completely	Agree completely	Agree completely	Disagree rather	Disagree rather	Don't know
836	No	Yes	No	No	No	Internal medicine	Brandenburg	Other	Meningitis, Endokarditis, (Malaria), Foodvergiftung	Yes	Very low risk	Very high risk	Very low risk	High risk	Very low risk	Very low risk	Very low risk	Don't know	Disagree completely	Disagree completely	Agree completely	Don't know	Don't know	Rather agree	Rather agree
837	No	No	No	No	Yes		Rhineland-Palatinate	Other	Meningokokken-Erkrankungen / Campylobacter-infection		Very low risk	Low risk	Very low risk	Low risk	Very low risk	Very low risk	Very low risk	Don't know	Disagree completely	Disagree completely	Rather agree	Disagree rather	Disagree rather	Rather agree	Rather agree
838	No	Yes	No	No	No	Human health authority	Schleswig-Holstein	Other	Meningitis, Influenza	Yes	Very low risk	High risk	Very low risk	High risk	Very low risk	Very low risk	Very low risk	Agree completely	Disagree completely	Disagree completely	Agree completely	Disagree completely	Disagree completely	Disagree completely	Agree completely
840	No	No	Yes	No	No	Cattle, Small ruminants																						Yes	Don't know	Low risk	Don't know	Low risk	Very low risk	Low risk	Very low risk	Very high risk	Rather agree	Disagree rather	Disagree completely	Don't know		Disagree completely		Disagree completely
841	No	Yes	No	No	No		Rhineland-Palatinate	Other	Gastroenteritis, Flue, Meningitis	Yes	Low risk	High risk	Don't know	High risk	Low risk	Low risk	Low risk	Rather agree	Don't know	Disagree completely	Rather agree	Agree completely	Agree completely	Don't know	Rather agree
843	No	Yes	No	No	No
845	No	No	Yes	No	No	Laboratory	Lower Saxony																			Other	Chlamydiosis	Yes
846	No	Yes	No	No	No	Orthopedics	Schleswig-Holstein	Other	Meningitis	No	Don't know	Don't know	Very low risk	Don't know	Don't know	Don't know	Don't know	Don't know	Don't know	Disagree completely	Rather agree	Don't know	Don't know	Don't know	Don't know
847	No	Yes	No	No	No		Hesse
848	No	Yes	No	No	No	Hygenics	Thuringia	Other	Influenza, infection durch Pneumokokken, Staphylokokken, Streptokokken, virale Gastroenteritis	Yes
849	No	Yes	No	No	No	Human health authority	Rhineland-Palatinate	Other	Meningitis, Q fever, Gastroenteritiden, FSME	Yes	Very low risk	Low risk	Very low risk	Very high risk	Very low risk	Very low risk	Very low risk	Agree completely	Disagree completely	Disagree completely	Agree completely	Rather agree	Agree completely	Agree completely	Agree completely
850	No	Yes	No	No	No	Human health authority	Bavaria	Other		Yes
851	No	Yes	No	No	No	Infection protection, Hygenics	Baden-Wurttemberg
852	No	Yes	No	No	No	Human health authority	Rhineland-Palatinate	Other	Influenza, Noro,	Yes	Very low risk	High risk	Very low risk	Low risk	Very low risk	Very low risk	Very low risk	Rather agree	Disagree completely	Disagree completely	Rather agree	Disagree completely	Disagree completely	Disagree completely	Rather agree
853	No	Yes	No	No	No		Saarland
854	No	Yes	No	No	No	Infection protection	Lower Saxony
855	No	Yes	No	No	No	Human health authority	Hesse	Don't know		Yes
856	N/A	N/A	N/A	N/A	N/A
857	No	Yes	No	No	No	Internal medicine, Human health authority	North Rhine-Westphalia	Other	Meningitis	Yes	Low risk	Low risk	Very low risk	Low risk	Very low risk	Very low risk	Very low risk	Agree completely	Disagree completely	Disagree completely	Agree completely
858	No	No	No	Yes	No	Food, Pharmaceutics	Lower Saxony																			Other	QFever, Listerieninfection, Toxoplasmosis, Chlamydiainfection	Yes	Don't know	High risk	Don't know	High risk	Low risk	Don't know	Don't know	Very high risk	Rather agree	Don't know	Agree completely	Disagree rather	Agree completely		Don't know	Disagree completely
859	No	Yes	No	No	No	Surgery	Thuringia	Other	Endokarditis	Don't know	Don't know	Don't know	Low risk	Low risk	Low risk	Low risk	Very low risk	Don't know	Don't know	Don't know	Don't know	Agree completely	Agree completely	Don't know	Rather agree
860	Yes	Yes	No	No	No	Human health authority	Schleswig-Holstein	Other	Flue,Magen-Darm ak.infection	Yes	Very low risk	High risk	Low risk	Low risk	Very low risk	Very low risk	Very low risk	Disagree completely	Disagree rather			Disagree completely	Disagree completely	Disagree rather	Disagree completely
862	No	No	No	Yes	No	Animal welfare, Animal diseases	Saxony-Anhalt
863	No	Yes	No	No	No		Baden-Wurttemberg	Other	Q fever	Yes	Very low risk	Very high risk	Low risk	Very high risk	Very low risk	Very low risk	Very low risk	Agree completely	Disagree completely	Disagree completely	Agree completely	Disagree completely	Disagree completely	Rather agree	Agree completely
864	No	Yes	No	No	No	Hygienics	Thuringia	Other	Influenza, Q Fever, infection with Staphylokokken, Pneumokokken, Streptokokken, Gatroenterirtis with Viren	Yes	Very low risk	High risk	Very low risk	High risk	Very low risk	Very low risk	Very low risk	Rather agree	Disagree rather	Disagree rather	Rather agree	Rather agree	Rather agree	Disagree rather	Rather agree
865	No	No	No	Yes	No		Brandenburg																			Other	Brucellosis, Peste des petits ruminants, Chlamydia	Yes	Very low risk	High risk	Very high risk	Very high risk	Low risk	Very low risk	Very low risk	Low risk	Agree completely	Disagree completely	Agree completely	Disagree rather	Don't know	Disagree rather	Disagree rather	Disagree completely
866	N/A	N/A	N/A	N/A	N/A
867	No	Yes	No	No	No		Baden-Wurttemberg			Yes	Very low risk	Low risk	Very low risk	Low risk	Very low risk	Very low risk	Very low risk	Agree completely	Disagree completely	Disagree completely	Rather agree	Disagree completely	Disagree completely	Disagree completely	Agree completely
868	No	No	Yes	No	No	Livestock, Small ruminants
869	No	Yes	No	No	No	Infection protection	Lower Saxony	Other	Meningitis, parainfektiöser Kopfschmerz bei Influenza/grippalen Infekt Neuroborreliosis,	Yes	Very low risk	Low risk	Very low risk	Low risk	Very low risk	Very low risk	Very low risk	Rather agree	Rather agree	Disagree completely	Agree completely	Disagree rather	Rather agree		Rather agree
870	No	No	No	Yes	No	Zoonosisn, One Health	Berlin																			Don't know		Yes	Don't know	High risk	Very low risk	Very low risk	Very low risk	Very low risk	Very low risk	Very low risk	Agree completely	Disagree completely	Rather agree	Disagree rather	Don't know	Disagree completely	Don't know	Disagree completely
871	No	Yes	No	No	No		Baden-Wurttemberg	Other	Influenza, Pneumonie, TBC	Yes	Very low risk	High risk	Very low risk	Very high risk	Very low risk	Very low risk	Very low risk	Rather agree	Disagree completely	Disagree completely	Disagree completely	Disagree completely	Disagree completely	Disagree rather	Rather agree
872	No	Yes	No	No	No	Internal medicine	North Rhine-Westphalia	Other	bakterielle Meningitis, z. B. menigokokken, Hämophilus, Q fever, Virale Meningitis,	Yes	Low risk	Low risk	Very low risk	Low risk	Very low risk	Very low risk	Very low risk	Agree completely	Disagree rather	Disagree completely	Agree completely	Agree completely	Agree completely	Disagree rather	Agree completely
873	No	No	No	Yes	No	Animal welfare	Bavaria																			Other	Clamydien, Brucellosis, Border Disease, Bluetonguen	Yes
874	No	Yes	No	No	No	Human health authority	Rhineland-Palatinate	Other	infektiöse (bakterielle, virale, Protozoen-)Gastroenteritis, Influenza	Yes	Very low risk	High risk	Low risk	High risk	Very low risk	Very low risk	Low risk	Agree completely	Disagree rather	Disagree completely	Agree completely	Agree completely	Disagree rather	Disagree rather	Agree completely
875	No	No	Yes	No	No	Cattle																						Yes	Very low risk	Very low risk	High risk	Very high risk	Very high risk	Low risk	High risk	High risk	Agree completely	Disagree completely	Disagree completely	Disagree completely	Agree completely	Disagree completely	Disagree completely	Disagree completely
876	No	Yes	No	No	No		Berlin	Other	Flue, Meningitis,trop. Viruserkrankung, Foodvergiftung	Yes	Low risk	Low risk	Very low risk	Low risk	Very low risk	Low risk	Very low risk	Agree completely		Disagree rather	Agree completely	Agree completely	Agree completely	Disagree completely	Rather agree
877	No	No	No	No	Yes
878	No	Yes	No	No	No		Thuringia
879	No	Yes	No	No	No		Baden-Wurttemberg	Other	Meningokokkenmeningitis, sonstige Meningitis	Yes	Very low risk	Low risk	Low risk	High risk	Very low risk	Very low risk	Very low risk	Agree completely	Disagree completely	Disagree completely	Agree completely	Disagree completely	Agree completely	Disagree completely	Agree completely
880	No	No	No	Yes	No	Animal welfare	Bavaria																			Other	Chlamydia, Schmallenberg, BD, Bluetonguen	Don't know	Low risk	High risk	Very high risk	High risk	Very high risk	Low risk	Very high risk	High risk	Agree completely	Rather agree	Rather agree	Rather agree	Agree completely	Disagree completely	Don't know	Disagree completely
881	No	No	Yes	No	No																					Other	Brucella, Toxoplasma, Schmallenberg,, Salmonella, ,Colxiella, Clamydien , Pestiviren	Yes		Very low risk	Very low risk		Very low risk	Very low risk		Very low risk	Rather agree	Disagree completely	Agree completely	Disagree completely	Disagree rather	Rather agree	Disagree completely	Disagree rather
882	No	No	No	No	Yes	Infection protection	Rhineland-Palatinate	Other	Salmonellosis, Hepatitis A, Meningitis	Yes	Very low risk	Very high risk	Very low risk	Very high risk	Very low risk	Very low risk	Very low risk	Agree completely	Disagree completely	Disagree completely	Agree completely	Disagree completely	Disagree completely	Disagree completely	Agree completely
883	Yes	No	No	No	No	General medicine	Brandenburg	Other	Flue, Gastroenteritis, Endokarditis	No	Low risk	Low risk	Very low risk	Don't know	Low risk	Low risk	Very low risk	Don't know	Don't know	Disagree rather	Don't know	Disagree rather	Don't know	Don't know	Don't know
884	No	Yes	No	No	No		Thuringia	Other	MENINGITIS	Yes	Very low risk	Very high risk	Low risk	Low risk	Very low risk	Very low risk	Low risk	Agree completely		Disagree rather	Agree completely	Agree completely	Agree completely	Disagree completely	Agree completely
885	No	No	No	No	No
886	No	Yes	No	No	No	Internal medicine	Mecklenburg-West Pomerania	Other	Influenza, Meninigitis,Salmonellosis, Masern	Yes	Very low risk	Low risk	Very low risk	Low risk	Very low risk	Very low risk	Very low risk	Agree completely	Disagree completely	Disagree completely	Agree completely	Disagree completely	Disagree completely	Agree completely	Agree completely
887	No	No	No	No	No
888	No	Yes	No	No	No	Hygenics
889	No	Yes	No	No	No		Lower Saxony	Other	Meningitis, Influenza	Yes
890	No	Yes	No	No	No
891	No	Yes	No	No	No		Mecklenburg-West Pomerania	Other	zu wenig Informationen	Yes	Very low risk	Low risk	Low risk	Low risk	Very low risk	Very low risk	Very low risk	Agree completely	Disagree completely	Disagree completely	Agree completely	Agree completely	Agree completely	Disagree completely	Agree completely
893	No	Yes	No	No	No	Hygenics, Infection protection	Baden-Wurttemberg	Other	Meningokokken, Streptokokken, Salmonella	Yes	Very low risk	Very high risk	Very low risk	Very high risk	Very low risk	Very low risk	Very low risk	Agree completely	Disagree completely	Disagree completely	Agree completely	Disagree completely	Disagree completely	Agree completely	Agree completely
894	No	No	Yes	No	No																					Other	Brucellosis	Yes
895	No	Yes	No	No	No	Human health authority, Infection protection	Lower Saxony	Other	Streptokokken,	Yes
896	No	Yes	No	No	No		Mecklenburg-West Pomerania	Other	Meningitis											Disagree completely	Rather agree
897	No	Yes	No	No	No	Pediatrics	Mecklenburg-West Pomerania
898	No	No	No	No	Yes
899	No	Yes	No	No	No	Gynecology and obstetrics medicine	North Rhine-Westphalia	Other	virale Meningitis, FSME, Borreliosis,bacterial Meningitis, andrere Zoonosis	Yes
900	No	No	No	No	Yes		Mecklenburg-West Pomerania
901	No	No	Yes	No	No	Cattle
902	N/A	N/A	N/A	N/A	N/A
903	No	Yes	No	No	No		Hesse	Other	menigitis, influenza,bacterial oder virale Gastroenteritis	Yes	Very low risk	Very high risk	Very low risk	Very high risk	Very low risk	Very low risk	Very low risk	Agree completely	Disagree completely	Disagree completely	Agree completely	Disagree completely	Disagree completely	Disagree completely	Rather agree
904	No	No	No	No	No
905	No	No	No	Yes	No		Lower Saxony																			Other	Brucellosis	Yes									Agree completely	Disagree completely	Agree completely	Disagree rather
906	No	Yes	No	No	No	Human health authority	Baden-Wurttemberg			Yes	Very low risk	Very high risk	Very low risk	High risk	Very low risk	Very low risk	Very low risk	Agree completely	Disagree completely	Disagree completely	Agree completely	Disagree completely	Disagree completely	Disagree completely	Agree completely
907	No	Yes	No	No	No	Hygenics	Thuringia	Other	Meningitis,Gastoenteritis, Influenza	Yes	Very low risk	High risk	Low risk	High risk	Very low risk	Very low risk	Very low risk	Agree completely	Disagree completely	Disagree completely	Agree completely	Disagree completely	Disagree completely	Agree completely	Agree completely
908	No	No	No	Yes	No	Animal welfare, Pharmaceutics	Bavaria																			Other	Brucellosis, Toxoplasmosis, Neospora caninum, Schmallenberg, (CAE; only goats??!?)	Yes	Very low risk	High risk	High risk	High risk	Low risk	Don't know	Low risk	Very high risk	Rather agree	Rather agree	Rather agree	Disagree rather	Don't know	Rather agree	Agree completely	Disagree completely
909	No	No	No	Yes	No	Veterinary health authority	Lower Saxony
911	No	Yes	No	No	No		Baden-Wurttemberg	Other	Meningitis, Samonellosis,	Yes	Very low risk	High risk	Low risk	High risk	Very low risk	Very low risk	Very low risk	Rather agree	Disagree completely	Disagree completely	Agree completely	Disagree completely	Disagree completely	Disagree completely	Agree completely
912	No	No	No	Yes	No	Animal welfare	Lower Saxony																					Yes
913	No	No	No	Yes	No	Food	Lower Saxony																			Other	Brucellosis, Listeriosis, Clamydien	Yes	Very low risk	Low risk	Don't know	Low risk	High risk	Don't know	Don't know	Very high risk	Rather agree	Rather agree	Agree completely	Disagree completely	Agree completely	Disagree completely	Agree completely	Disagree completely
914	No	No	Yes	No	No	Cattle
915	Yes	No	No	No	No	General medicine	Saxony	Other	Norovirusinfection,Pneumokokkeninfection,Q- Fever	Yes	Very low risk	Very high risk	High risk	Very high risk	Low risk	Low risk	Very low risk	Agree completely	Disagree completely	Disagree rather	Agree completely	Agree completely	Disagree rather	Rather agree	Agree completely
916	Yes	No	No	No	No	General medicine, Pediatrics	Brandenburg	Other	Bacterial infectionen aller Art von Sepsis bis Meningitis, Gastroenteritis	Yes	Very low risk	Low risk	Very low risk	Low risk	Very low risk	Very low risk	Very low risk	Don't know	Don't know	Disagree completely	Agree completely	Disagree completely	Disagree completely	Disagree completely	Agree completely
917	No	No	Yes	No	No	Cattle, Small ruminants
918	Yes	No	No	No	No	Hygenics	Brandenburg	Other	Meningitis	Yes								Don't know		Disagree completely	Agree completely
919	No	No	No	Yes	No	Veterinary Health authority	North Rhine-Westphalia
920	No	Yes	No	No	No	Pediatrics	Mecklenburg-West Pomerania
921	No	No	No	No	Yes
922	No	Yes	No	No	No	Internal medicine	Lower Saxony	Other	Influenza, Endokarditisrezidiv	Yes	Low risk	Low risk	Low risk	Low risk	Low risk	Don't know	Low risk	Don't know	Don't know	Disagree completely	Agree completely	Disagree completely	Disagree completely	Don't know	Don't know
923	No	Yes	No	No	No	General medicines	Saarland	Other	Toxoplasmosis, Tularämie, Echinokokkosis, Influenza, Meningokokken	Yes	Very low risk	Very high risk	Very low risk	Very high risk	Very low risk	Very low risk	Very low risk	Agree completely	Disagree completely	Disagree completely	Agree completely	Agree completely	Agree completely	Disagree rather	Agree completely
924	No	Yes	No	No	No	Infection protection, Hygenics	North Rhine-Westphalia	Other	Meningitis	Yes	Very low risk	Very high risk	Very low risk		Very low risk	Very low risk	Very low risk	Don't know	Don't know	Disagree completely	Agree completely	Disagree completely	Disagree completely	Agree completely	Agree completely
925	No	Yes	No	No	No	Internal medicine	Baden-Wurttemberg	Other	Influenza, Noro-Virus	Yes	Very low risk	Low risk	Very low risk	Low risk	Very low risk	Very low risk	Very low risk	Agree completely	Agree completely	Disagree completely	Agree completely	Disagree completely	Disagree completely	Agree completely	Agree completely
926	No	No	No	No	Yes	Infection protection	Rhineland-Palatinate	Other	Tuberkulosis	Yes	Low risk	Very high risk	Low risk	Very high risk	Very low risk	Low risk	Very low risk	Agree completely	Disagree completely	Disagree completely	Agree completely
927	No	Yes	No	No	No	Internal medicine	Thuringia	Other	wintersaison: Influenza, Menigitis durch Viren, Hib, Menigokokken, Streptokokkeninfection,	Yes	Very low risk	High risk	Very low risk	Very high risk	Very low risk	Very low risk	Very low risk	Agree completely	Disagree completely	Disagree completely	Agree completely
928	No	Yes	No	No	No	Dermatology		Other	Mengokooken,Virale Meningititen ,Pneumokokken	Yes	Low risk	High risk	High risk	High risk	Very low risk	Very low risk	Low risk	Agree completely	Rather agree	Disagree completely	Rather agree	Don't know	Agree completely	Rather agree	Agree completely
930	No	No	No	Yes	No		North Rhine-Westphalia																			Other	Q Fever	Yes	Very low risk	High risk		Low risk	Very low risk	Low risk	High risk	Very high risk	Agree completely	Disagree completely	Agree completely	Agree completely	Disagree rather	Disagree completely	Agree completely	Agree completely
931	No	Yes	No	No	No		Schleswig-Holstein	Other	Meningitis, fox tapeworm, Tbc,	Yes	Very low risk	High risk	Don't know	High risk	Very low risk	Very low risk	Very low risk	Disagree rather	Rather agree	Disagree completely	Don't know	Disagree rather	Disagree completely	Rather agree	Rather agree
932	No	Yes	No	No	No	Internal medicine	Lower Saxony	Other	bakt Endokarditis, viraler Infekt, sonstigebacterial infectionen	Yes	Very low risk	Low risk	Very low risk	Low risk	Very low risk	Very low risk	Very low risk	Agree completely	Disagree completely	Disagree completely	Agree completely	Disagree completely	Agree completely	Agree completely	Agree completely
933	No	No	No	No	Yes	Infection protection	Lower Saxony
934	No	Yes	No	No	No	Radiology, Infection protection	Baden-Wurttemberg	Other	invasive Enteriits, EHEC, Polio, Meningitis,Sepsis	Yes	Low risk	Low risk	Low risk	Low risk	Low risk	Very low risk	Low risk	Don't know	Disagree completely	Disagree completely	Agree completely	Disagree completely	Disagree completely	Rather agree	Agree completely
935	No	No	No	No	Yes	Hygenics	North Rhine-Westphalia	Other	Noro Virus, Influenza, Hepatitis	Yes	Low risk	High risk	Low risk	Very low risk	Very low risk	Very low risk	Very low risk
936	No	No	No	Yes	No	Veterinary health authority	Baden-Wurttemberg																			Other	Q fever, Chlamydiosis, Brucellosis	Yes	Very low risk	High risk	High risk	High risk	Very low risk	High risk	Don't know	High risk	Rather agree	Rather agree	Don't know	Don't know	Disagree completely	Disagree completely	Don't know	Disagree completely
937	Yes	Yes	No	No	No	Pediatrics	Berlin			No
938	Yes	Yes	No	No	No	Internal medicine	Saxony	Other	Meningitis, erneute Endokarditis,	Yes	Very low risk	Low risk	Very low risk	Low risk	Very low risk	Very low risk	Very low risk	Rather agree	Disagree rather	Don't know	Agree completely	Disagree completely	Disagree completely	Disagree rather	Agree completely
939	Yes	Yes	No	No	No	General medicine	Baden-Wurttemberg	Other	Listeriosis	Yes	Don't know	High risk	Low risk	Very high risk	Very low risk	Very low risk	Very low risk	Rather agree	Disagree rather	Disagree completely	Agree completely	Disagree completely	Disagree completely	Disagree rather	Rather agree
940	No	Yes	No	No	No		North Rhine-Westphalia	Other	Norovirus, Hepatitis, Salmonellosis,	Yes	Low risk	High risk	Very low risk	Very high risk	Very low risk	Low risk	Very low risk	Agree completely	Disagree rather	Disagree completely	Agree completely	Disagree completely	Agree completely	Rather agree	Agree completely
941	No	Yes	No	No	No		Baden-Wurttemberg
942	No	Yes	No	No	No	Pediatrics	Saxony-Anhalt	Other	Meningitis, Influenza,	Yes	Low risk	High risk	Low risk	Very high risk	Very low risk	Very low risk	Very low risk	Rather agree	Disagree rather	Disagree rather	Agree completely	Disagree rather	Rather agree	Disagree rather	Disagree rather
943	Yes	No	No	No	No	Pediatrics	Thuringia	Other	Coxsackie, hiv	Yes	Low risk	Low risk	Low risk	Low risk	Very low risk	Very low risk	Very low risk	Rather agree		Disagree rather	Disagree completely	Rather agree		Rather agree	Rather agree
944	Yes	No	No	No	No	Surgery	Thuringia	Other	Coxiella b	Yes	Low risk	Low risk	Low risk	Low risk	Low risk	Low risk	Low risk	Rather agree	Disagree rather	Disagree completely	Disagree rather	Disagree rather	Disagree rather	Disagree rather	Rather agree
945	No	No	No	Yes	No	Veterinary Health authority	Schleswig-Holstein																			Other	Brucellosis, Schmallenberg-Virus,	Yes	Very low risk	High risk	Low risk	High risk	High risk	Low risk	Low risk	High risk	Agree completely	Disagree completely	Rather agree	Agree completely	Agree completely	Disagree completely	Agree completely	Disagree completely
946	Yes	No	No	No	No	Gynecology and obstetrics medicine	Schleswig-Holstein	Other	Pneumokokkenpneumonie, Menngitis	Yes	Low risk	Low risk	Low risk	Low risk	Very low risk	Low risk	Very low risk		Rather agree	Don't know	Agree completely	Disagree completely	Disagree completely	Disagree completely	Agree completely
947	Yes	No	No	No	No	Internal medicine	Schleswig-Holstein			Yes	Very low risk	High risk	Don't know	Don't know	Low risk	Very low risk	Low risk	Rather agree	Rather agree	Disagree completely	Rather agree	Disagree completely	Don't know	Don't know	Rather agree
948	Yes	No	No	No	No	Dermatology	Brandenburg			No								Don't know	Disagree rather	Disagree completely	Agree completely	Rather agree	Rather agree	Disagree completely	Rather agree
949	No	No	Yes	No	No	Small animals	Lower Saxony
950	No	No	Yes	No	No	Livestocl	Lower Saxony																			Other	Leptospirosis, Brucellosis	Yes	Very low risk	Low risk	High risk	High risk	Very low risk	Very low risk	Very low risk	Very high risk	Rather agree	Disagree rather	Rather agree	Disagree rather	Don't know	Disagree completely	Rather agree	Disagree completely
951	Yes	No	No	No	No	General medicine	Brandenburg	Other	Meningitis	Yes	Very low risk	Low risk	Very low risk	High risk	Very low risk	Very low risk	Very low risk	Rather agree	Rather agree	Disagree completely	Agree completely	Rather agree	Rather agree	Rather agree	Don't know
952	No	No	Yes	No	No	Cattle, Small animals	Baden-Wurttemberg
953	Yes	No	No	No	No	General medicine	Lower Saxony	Other	Leptospirosis	Yes	Very low risk	Very low risk	Low risk	Don't know	Very low risk	Very low risk	Very low risk	Rather agree	Disagree completely	Disagree completely	Agree completely	Agree completely	Don't know	Rather agree	Agree completely
954	No	No	No	Yes	No	Small ruminants, Animal diseases	Bavaria																			Other	Q fever, Chlamydia, Border Disease	Yes	Very low risk	Low risk	Very low risk	Low risk	Very low risk	Very low risk	Very low risk	Low risk	Agree completely	Disagree rather	Rather agree	Disagree completely	Disagree completely	Disagree completely	Rather agree	Disagree completely
957	Yes	No	No	No	No	General medicine	Brandenburg	Other	Meningitis, Infekt der oberen Atemwege, Pneumonie, Pyelonephritis/urinary tract infection,	Yes	Low risk	High risk	Very low risk	Very high risk	Very low risk	Very low risk	Very low risk	Rather agree	Don't know	Disagree completely	Don't know	Disagree rather	Disagree completely	Disagree rather	Rather agree
958	No	Yes	No	No	No		Thuringia			Yes	Very low risk	Very low risk	Very low risk	High risk	Very low risk	Very low risk	Very low risk
959	No	Yes	No	No	No		Thuringia			Yes	Very low risk	Low risk	Very low risk	Low risk	Very low risk	Very low risk	Very low risk	Agree completely	Disagree completely	Disagree completely	Agree completely	Disagree completely	Disagree completely	Disagree completely	Agree completely
960	No	Yes	No	No	No	Infection protection	North Rhine-Westphalia	Other	Salmonellosis, Thyphus,Norovirus, Hepatitis	Yes	Very low risk	Very high risk	High risk	High risk	Very low risk	Very low risk	Very low risk	Agree completely	Rather agree	Disagree completely	Agree completely	Disagree completely	Disagree completely	Disagree completely	Agree completely
962	No	No	No	No	Yes	Epidemiology	North Rhine-Westphalia	Other	Influenza, Staph aureus-infection	Yes	Very low risk	Very high risk	Low risk	Very high risk	Very low risk	Very low risk	Very low risk	Agree completely	Disagree completely	Disagree completely	Agree completely	Disagree completely	Disagree rather	Rather agree	Rather agree
963	No	Yes	No	No	No	General medicine	Mecklenburg-West Pomerania
964	No	Yes	No	No	No		Saxony	Other	unspeziFishr Flue like infection, Gastroenteritis, Meningitis, Endokarditis	Yes								Don't know	Disagree completely	Don't know	Disagree completely
965	No	No	No	No	Yes	Infection protection / Epidemiology	North Rhine-Westphalia
967	No	No	No	No	Yes
968	N/A	N/A	N/A	N/A	N/A
969	Yes	No	No	No	No	laboratory	Brandenburg	Other	enteropatogene Erreger (Yersinia, Campylobacter, Salmonella	Yes	Don't know	Low risk	High risk	Low risk	Low risk	Low risk	Very low risk	Don't know	Disagree rather	Disagree completely	Agree completely
970	No	No	No	Yes	No		Baden-Wurttemberg																			Other	Q fever, Listeriosis, Clamydien, Bluetongue	Yes	Don't know	High risk	Don't know	High risk	Very low risk	High risk	Low risk	High risk	Agree completely	Disagree rather	Rather agree	Disagree completely	Disagree completely	Disagree rather	Rather agree	Disagree completely
971	No	No	No	Yes	No		Baden-Wurttemberg																			Other	Q fever, Listeriosis	Yes	Very low risk	Very high risk	Very low risk	Very low risk	Low risk	Very low risk	Very low risk	Very high risk	Agree completely	Disagree rather	Rather agree	Don't know	Rather agree	Disagree completely	Rather agree	Disagree completely
973	No	No	No	Yes	No		Hesse																			Other	Chlamydia, Coxiellen, Listeria monocytogenes	Yes	Very low risk	High risk	Low risk	Low risk	Low risk	Very low risk	Very low risk	Very high risk
975	No	No	No	No	Yes	Epidemiology / Infection protection	Brandenburg	Other	Q fever	Yes	Don't know	Low risk	Don't know	Very high risk	Very low risk			Rather agree	Disagree rather	Disagree completely	Rather agree	Disagree completely	Disagree completely	Don't know	Rather agree
976	No	Yes	No	No	No		Brandenburg	Don't know		Yes	Very low risk	Low risk	Very low risk	High risk	Very low risk	Very low risk	Very low risk	Rather agree	Disagree completely	Disagree completely	Agree completely	Disagree completely	Disagree completely	Don't know	Agree completely
977	No	No	No	No	No
978	No	Yes	No	No	No		Brandenburg	Other	mumps
979	No	Yes	No	No	No	Psychiatry	Berlin	Don't know		No	Don't know	Don't know	Don't know	Don't know	Don't know	Don't know	Don't know	Don't know	Don't know	Disagree completely	Agree completely	Don't know	Don't know	Don't know	Agree completely
981	Yes	No	No	No	No	Internal medicine	Schleswig-Holstein	Other	influenza, pneumonie,Meningitis, Gastroenteritis, Norovirus	Yes		Low risk		Low risk				Rather agree		Disagree completely	Agree completely	Rather agree	Rather agree	Rather agree	Agree completely
982	No	Yes	No	No	No		Baden-Wurttemberg			Yes	Very low risk	High risk	Very low risk	Very high risk	Very low risk	Very low risk	Very low risk	Agree completely	Disagree completely	Disagree completely	Don't know	Disagree rather	Disagree rather	Disagree rather	Agree completely
983	No	Yes	No	No	No	Human health authority	Baden-Wurttemberg
984	Yes	No	No	No	No	Internal medicine/Pneumology	Schleswig-Holstein	Other	Mykoplasmenpneumonie Q fever Listeriosis Borreliosis	Yes	Very low risk	High risk	Low risk	Low risk	Very low risk	Very low risk	Very low risk	Agree completely	Disagree completely	Disagree completely	Agree completely	Agree completely	Rather agree	Disagree completely	Agree completely
985	Yes	No	No	No	No	Internal medicine/Pneumology	Schleswig-Holstein	Other	Meningitis	Yes	Very low risk	High risk	Very low risk	High risk	Very low risk	Very low risk	Very low risk	Don't know	Rather agree	Disagree completely	Agree completely	Disagree completely	Disagree completely	Disagree completely	Agree completely
986	Yes	No	No	No	No	Dermatology	Schleswig-Holstein
987	No	Yes	No	No	No	Pneumologie Internal medicine	Schleswig-Holstein	Other	Meningitis, Meningokokken, Endokarditis (versch. Erreger), Gastroenteritis, Urogenitale infection, pneumonie (z.B. Mykoplasmen, Chlamydia)	Yes	Low risk	Low risk	Very low risk	High risk	Very low risk	Very low risk	Very low risk	Rather agree	Disagree rather	Disagree completely	Agree completely	Disagree completely	Disagree completely	Rather agree	Agree completely
988	Yes	No	No	No	No	General medicine	Saarland
989	Yes	No	No	No	No	Gynecology and obstetrics medicine	Hesse	Don't know		Yes	Low risk	High risk	Very low risk	High risk	Very low risk	Very low risk	Very low risk	Agree completely	Rather agree	Disagree completely	Disagree completely	Disagree rather	Agree completely	Disagree rather	Agree completely
990	No	Yes	No	No	No	Hygenics/Infection protection	Mecklenburg-West Pomerania					High risk		High risk				Agree completely	Disagree completely	Disagree completely	Agree completely	Disagree completely	Disagree completely	Rather agree	Agree completely
991	No	Yes	No	No	No		Schleswig-Holstein	Other	Typhus,bacterial und virale meningitis, Influenza,	Yes	Very low risk	Very high risk	Very low risk	High risk	Very low risk	Very low risk	Very low risk	Rather agree	Disagree completely	Disagree completely	Agree completely	Agree completely	Agree completely	Disagree completely	Rather agree
992	No	No	No	Yes	No		North Rhine-Westphalia
993	No	No	No	Yes	No	Food	Thuringia																			Other	Clamydien, Coxiellen, Brucella	Yes	Very low risk	High risk	Very low risk	Very high risk	Low risk	Very low risk	Very low risk	Very high risk	Agree completely	Agree completely	Disagree rather	Disagree completely	Agree completely	Disagree completely	Agree completely	Disagree rather
994	No	Yes	No	No	No	General medicine / Infection protection	Lower Saxony	Other	Meningitis	Yes	Very low risk	High risk	Very low risk	High risk	Very low risk	Very low risk	Very low risk	Agree completely	Disagree completely	Don't know	Agree completely	Disagree completely	Disagree completely	Rather agree	Agree completely
995	Yes	No	No	No	No	Internal medicine, Diabetology	Schleswig-Holstein	Don't know		Yes	Don't know	Don't know	Don't know	Don't know	Don't know	Don't know	Don't know	Rather agree	Rather agree	Don't know	Rather agree	Rather agree	Rather agree	Don't know	Agree completely
996	No	No	Yes	No	No		Brandenburg																			Other	Brucellosis	Yes	Very low risk	Very high risk	Low risk	Very high risk	Very high risk	Very high risk	Low risk	Very high risk	Agree completely	Don't know	Agree completely	Don't know	Disagree completely	Disagree completely	Disagree completely	Disagree completely
997	No	No	No	Yes	No	Food	Baden-Wurttemberg																			Other	Salmonella, Chlamydia, listerien	Yes
998	No	Yes	No	No	No	Internal medicine, General medicine, Human health authority	North Rhine-Westphalia	Other	Influenza, Norovirus, Enterovirus, Hepatitis	Yes	Very low risk	Low risk	Very low risk	Very low risk	Very low risk	Very low risk	Very low risk	Agree completely	Disagree completely	Disagree completely	Agree completely	Disagree completely	Disagree completely	Disagree rather	Agree completely
999	No	No	No	Yes	No	Animal diseases	Lower Saxony
1000	No	Yes	No	No	No		Schleswig-Holstein	Other	Meningitis, Influenza, Noro,	Yes	Don't know	Very high risk	Very low risk	Very high risk	Very low risk	Very low risk	Very low risk	Rather agree	Agree completely	Disagree rather	Don't know	Disagree completely	Disagree completely	Don't know	Don't know
1001	No	No	Yes	Yes	No
1002	No	Yes	No	No	No	Pediatrics	Rhineland-Palatinate	Other	Norovirus, Meningokokken	Yes	Don't know	Don't know	Low risk	Don't know	Very low risk	Very low risk	Very low risk	Rather agree	Don't know	Disagree rather	Don't know	Rather agree	Rather agree	Disagree rather	Don't know
1003	No	No	No	Yes	No	Pathotology Parasitology	Baden-Wurttemberg																			Other	Q fever, Chlamydiosis, Salmonella abortusovis	Yes	Very low risk	Very high risk	Very low risk	High risk	Very low risk	Very low risk	Very low risk	Very high risk	Agree completely	Disagree completely	Agree completely	Disagree completely	Disagree completely	Disagree completely	Agree completely	Disagree completely
1004	No	No	No	Yes	No	Veterinary Health authority Animal diseases	Mecklenburg-West Pomerania																			Other	Chlamydiaabort, Q fever	Yes		Very high risk	Very low risk	Very low risk	Very low risk	Low risk	Very low risk	Very high risk	Agree completely	Disagree completely	Agree completely	Disagree completely	Agree completely	Disagree rather	Agree completely	Disagree completely
1005	Yes	No	No	No	No	IM	Schleswig-Holstein	Other	Influenza, Meningitis, virale infection, septische bakerielle infection	Yes	High risk	High risk	Very low risk	Very low risk	Very low risk	Very low risk	Very low risk	Agree completely	Rather agree	Disagree completely	Agree completely	Agree completely	Agree completely	Disagree completely	Agree completely
1006	No	Yes	No	No	No	Human health authority	North Rhine-Westphalia	Other	Meningokokken-Meningitis	Yes	Low risk	Very high risk	Very low risk	High risk	Very low risk	Very low risk	Very low risk	Rather agree	Rather agree	Disagree rather	Agree completely	Disagree completely	Disagree completely	Disagree rather	Rather agree
1008	No	No	No	No	Yes	Infection protection,Hygenics	Baden-Wurttemberg			Yes	Very low risk	Very high risk	Low risk	High risk	Very low risk	Very low risk	Very low risk	Don't know	Disagree completely	Disagree completely	Agree completely	Disagree completely	Disagree completely	Agree completely	Agree completely
1009	No	No	No	Yes	No	Veterinary Health authority	Brandenburg																			Other	Bluetonguedisease, MKS, BVD, Listeriosis, Salmonellosis	Yes	Don't know	Very high risk	Very high risk	Low risk	Low risk	High risk	Low risk	Very high risk	Rather agree	Disagree rather	Rather agree	Disagree completely	Rather agree	Disagree completely	Rather agree	Disagree completely
1010	No	Yes	No	No	No		Baden-Wurttemberg	Other		Yes		Very high risk		Very high risk				Agree completely	Disagree completely	Disagree completely	Agree completely	Disagree completely	Disagree completely	Disagree completely	Agree completely
1011	No	No	No	Yes	No	Food-Hygenics	Lower Saxony																			Don't know		Yes	Don't know	High risk		High risk				High risk			Disagree rather	Disagree completely	Rather agree	Disagree completely		Disagree completely
1012	Yes	No	No	No	No	General medicine	Schleswig-Holstein	Other	bakterielle oder virale Meningitis; Influenza; viele virale infectionen	Yes	Low risk	High risk	Very low risk	High risk	Very low risk	Very low risk	Very low risk	Agree completely	Don't know	Disagree completely	Agree completely	Disagree completely	Disagree completely	Disagree completely	Agree completely
1013	No	No	No	Yes	No	Animal diseases	Lower Saxony																			Other	Q fever, BTV, Brucellosis	Yes	Don't know	Low risk	Very low risk	High risk	Very low risk	Don't know	Don't know	High risk	Rather agree	Don't know	Disagree rather	Disagree rather		Disagree rather	Rather agree	Disagree rather
1014	No	No	No	Yes	No		Bavaria
1015	N/A	N/A	N/A	N/A	N/A
1016	No	No	No	Yes	No		Lower Saxony
1018	No	Yes	No	No	No	Internal medicine	North Rhine-Westphalia	Other	Norovirus, FSME, Influenza, Salmonella	Yes	Very high risk	Very high risk			Very high risk
1019	No	No	No	Yes	No	Animal welfare, Animal diseases, Poultry, Bees, Cattle	Lower Saxony																			Other	Brucellosis, Chlamydia, Coxiellen, Listeriosis	Yes	Don't know	High risk	Very low risk	High risk	Don't know	Don't know	Don't know	High risk	Rather agree		Rather agree	Disagree completely		Disagree completely		Disagree rather
1020	No	Yes	No	No	No	Forensic medicine	Saxony
1021	No	No	No	Yes	No	Pathotology	Baden-Wurttemberg																			Other	Chlamydia, BTV, Salmonella, Coxiellen, Bruc	Yes	Very low risk	Very high risk	Low risk	High risk	Low risk	Very low risk	Very low risk	Very high risk	Agree completely	Disagree completely	Agree completely	Disagree completely	Disagree completely	Disagree completely	Rather agree	Disagree completely
1022	No	Yes	No	No	No	Human health authority	Thuringia	Other	Influenza, Meningitis/Enzephalitis, Tbc, FSME	Yes	Very low risk	Low risk	Very low risk	Very high risk	Very low risk	Very low risk	Very low risk	Agree completely	Disagree completely	Disagree completely	Agree completely	Disagree completely	Disagree completely	Disagree completely	Agree completely
1023	Yes	No	No	No	No	Internal medicine Pneumology	Schleswig-Holstein	Other	Q fever	Yes	Don't know	High risk	Very low risk	High risk	Very low risk	Very low risk	Very low risk	Agree completely	Disagree completely	Disagree completely	Agree completely	Rather agree	Rather agree	Rather agree	Agree completely
1024	Yes	No	No	No	No	General medicine	Saxony	Other	Influenza, Gastrenteritis	No	Very low risk	Very low risk	Low risk	Very low risk	Very low risk	Low risk	Very low risk	Rather agree	Disagree rather	Disagree completely	Disagree rather	Don't know	Don't know	Disagree completely	Rather agree
1025	Yes	No	No	No	No	Pneumology	North Rhine-Westphalia	Other	Influenza, Meningitis, Q Fever, Gastroenteritis	Yes	Very low risk	High risk	Very low risk	High risk	Very low risk	Very low risk	Very low risk	Agree completely	Disagree completely	Disagree completely	Agree completely	Agree completely	Agree completely	Disagree completely	Agree completely
1026	Yes	No	No	No	No	General medicine	Saarland	Other	Rheumatisches Fever,Virusinfection,Sinusitis, Encephalitis	No	Very low risk	Low risk	Low risk	Low risk	Low risk	High risk	High risk	Don't know	Don't know	Don't know	Don't know	Don't know	Rather agree	Don't know	Rather agree
1027	No	Yes	No	No	No		Saxony	Other	Gastroenteritis, Influenza, Flue like infection	Yes	Very low risk	Low risk	Very low risk	Very low risk	Very low risk	Very low risk	Very low risk	Agree completely	Disagree completely	Don't know	Don't know	Don't know	Don't know	Don't know	Don't know
1028	No	Yes	No	No	No		North Rhine-Westphalia
1029	Yes	No	No	No	No	Internal medicine	Schleswig-Holstein	Other	Endokarditis, Pneumonie, Sepsis, Meningitis	Yes	Very low risk	Low risk	Very low risk	Low risk	Very low risk	Very low risk	Very low risk	Agree completely	Disagree completely	Disagree completely	Agree completely	Agree completely	Agree completely	Disagree completely	Agree completely
1030	No	Yes	No	No	No	Pediatrics	Lower Saxony	Other	Viruserkrankung (Influenza, Noro etc.), Endokarditisrezidiv, Malaria, Samonellen, Shigellen etc.	Yes	Very low risk	Very high risk	Very low risk	Very high risk	Very low risk	Very low risk	Very low risk	Don't know	Disagree completely	Don't know	Agree completely	Disagree completely	Disagree completely	Disagree rather	Agree completely
1031	No	No	Yes	No	No	Microbiology	North Rhine-Westphalia																			Other	Chlamydiaabort, Brucellosis, Salmonellosis, QFever, Campylobacter, Bluetongue, Listeriosis,		Very low risk	High risk	Low risk	Very high risk	Low risk	High risk	Low risk	Very high risk	Agree completely	Disagree rather	Agree completely	Disagree completely	Disagree completely	Disagree completely	Agree completely	Disagree completely
1032	No	No	No	Yes	No	Cattle	Baden-Wurttemberg
1033	No	No	Yes	No	No	Anästhesy	Saxony
1034	No	No	No	Yes	No	Epidemiology / Surveillance / Zoonosiss / Vector Borne Diseases	Hamburg
1035	No	No	No	Yes	No	Laboratory animals	Baden-Wurttemberg																			Other	Kokzidien, Chlamydia, Bluetongue	Yes	Very low risk	Low risk	High risk	Very high risk	High risk	Low risk	Low risk	Very high risk	Disagree rather	Agree completely	Rather agree	Disagree completely	Agree completely	Disagree rather	Rather agree	Disagree completely
1036	No	No	Yes	No	No	FoodHygenics	Rhineland-Palatinate																			Other	Q fever, Bluetongue	Yes	Very low risk	Low risk	Very high risk	Very high risk	Low risk	Low risk	Very low risk	Very high risk	Agree completely	Agree completely	Agree completely	Disagree completely	Agree completely	Disagree rather	Rather agree	Disagree completely
1037	No	No	No	Yes	No	FoodMicrobiology / FoodHygenics	Baden-Wurttemberg																			Other	Q fever, Chlamydia, Salmonella abortus ovis, Brucellosis	Yes	Don't know		Don't know	Don't know	Very low risk	Don't know	Don't know	Don't know	Don't know	Don't know	Disagree rather	Disagree completely	Don't know	Disagree completely	Don't know	Disagree rather
1038	No	No	Yes	No	No	Internal medicine Small animals	Bavaria																			Don't know		Yes	Don't know	Don't know	Don't know	Don't know	Don't know	Don't know	Don't know	Don't know	Don't know	Don't know	Don't know	Don't know	Don't know	Don't know	Don't know	Don't know
1039	No	No	Yes	No	No	Small animals, Exotic animals	Schleswig-Holstein																			Don't know
1040	No	No	No	Yes	No	Microbiology/Molekularbiology	Lower Saxony																			Other	Chlamydiainfection, Schmallenberg-Virus	Yes	Don't know	Low risk	High risk	Don't know	Don't know	Don't know	Don't know	Don't know	Rather agree	Rather agree	Don't know	Disagree rather	Don't know	Disagree completely	Don't know	Disagree completely
1041	No	No	Yes	No	No	Small animals	Brandenburg
1042	No	No	No	Yes	No
1043	No	No	No	Yes	No	Parasitology	Lower Saxony																			Other	Toxoplasmosis	Yes
1044	No	No	No	Yes	No	Laboratory animals	Bavaria
1046	No	No	Yes	No	No	Pathotology	Lower Saxony																			Other	Coxiella burnetii, Chlamydophila psittaci, Brucella melitensis, Toxoplasma gondii, Neospora caninum	Yes	Don't know	Very high risk	Very high risk	High risk	Low risk	High risk	Low risk	Very high risk	Agree completely	Disagree rather	Rather agree	Disagree completely	Disagree rather	Disagree completely	Rather agree	Disagree completely
1047	No	No	No	Yes	No	Microbiology	Bavaria																			Other	Chlamydia, Coxiellen, Lsiterien, Streptokokken und andere Bakterien	Yes	Don't know	High risk	Very low risk	High risk		Very low risk	Don't know	High risk	Agree completely	Agree completely	Don't know	Disagree completely	Don't know	Disagree completely	Don't know	Disagree completely
1051	No	No	No	Yes	No	Food	Baden-Wurttemberg																			Other	Chlamydia, DD: Salmonella, Listerien, Brucella und Coxiellen	Yes		Low risk		High risk				Very high risk	Agree completely	Rather agree	Agree completely	Disagree completely
1052	No	No	No	Yes	No	Pathotology	Rhineland-Palatinate																			Other	Chlamydia, Coxiellen, Salmonella, Yersinien, Listerien, Campylobacter, Fusobakterien, Clostridia, Bacteroides, Pilze, Brucella	Yes	Very low risk	High risk	Very low risk	Low risk	Very low risk	Very low risk	Very low risk	Very high risk	Agree completely	Rather agree	Agree completely	Disagree completely	Disagree completely	Disagree rather	Agree completely	Disagree completely
1053	N/A	N/A	N/A	N/A	N/A
1054	No	No	Yes	No	No
1055	No	No	No	Yes	No	Pathotology	Brandenburg
1056	No	No	Yes	No	No	Zoo- und Wildlife	Lower Saxony																			Other	Rauschbrand,Parasitosisn,Schmallenberg-Virus, Coccidien	Yes	Low risk	Very high risk	Very high risk	Very low risk	High risk	High risk	Low risk	Low risk	Rather agree	Disagree completely	Don't know	Don't know	Don't know	Disagree completely	Agree completely	Disagree rather
1057	No	No	No	No	No
1058	No	No	No	No	No
1059	No	No	No	Yes	No	Poultry	Hesse
1060	No	No	Yes	No	No	Phytotherapy	Rhineland-Palatinate																			Other	ChlamydiaListerienQFever	Yes
1061	No	No	Yes	No	No	Cattle, Pigse	Lower Saxony																			Other	Brucellosis, Listeriosis,	Yes	Very low risk	Very high risk	Low risk	Low risk	Low risk	Low risk	Low risk	Very high risk	Rather agree	Rather agree	Rather agree	Rather agree
1062	No	No	No	Yes	No
1063	No	No	No	No	Yes	Poultry, Virology	Hesse																			Other	Chlamydiosis, Bluetonguedisease, MKS, Abortus Bang	Yes	Very high risk	Very high risk	High risk	Low risk	Very high risk	Don't know	Very low risk	High risk	Rather agree	Disagree rather	Agree completely	Disagree completely	Don't know	Disagree rather	Agree completely	Disagree completely
1064	No	No	Yes	No	No	Small animals	North Rhine-Westphalia
1065	No	No	No	Yes	No
1066	No	No	Yes	Yes	No	Small ruminants, laboratory	Saxony
1067	No	No	Yes	No	No	Small animals Internal medicine	Schleswig-Holstein																			Don't know		Yes	Don't know	Don't know	High risk	Very high risk	Don't know	Don't know	Very low risk	High risk	Rather agree	Disagree completely	Rather agree	Agree completely	Disagree rather	Disagree completely	Rather agree	Disagree completely
1068	No	No	Yes	No	No	Small animals	Schleswig-Holstein																			Don't know		Yes
1069	No	No	Yes	No	No	Chirurgy	Bavaria																			Other	Bluetongue, Schmallenberg Virus, Toxoplasmosis Chlamydia, brucellosis ,Salmonellosis	Yes	Don't know	High risk	Don't know	Very low risk	Don't know	Don't know	Very low risk	Don't know	Agree completely	Don't know	Rather agree	Disagree rather	Don't know	Disagree completely	Don't know	Disagree completely
1070	No	No	Yes	No	No	Small animals	North Rhine-Westphalia																			Other	Brucellosis	Yes
1071	No	No	Yes	No	No	Small animals	Bavaria																			Other	bin Kleintierpraktiker!	Yes	Very low risk	Very high risk	Don't know	Don't know	Don't know	High risk	Don't know	High risk	Don't know	Don't know	Agree completely	Don't know	Don't know	Disagree completely	Don't know	Don't know
1072	No	No	Yes	No	No	Poultry	Lower Saxony																			Other	Chlamydia-infection, Q fever	Yes	Low risk	Very high risk	Very low risk	Low risk	Low risk	Low risk	Low risk	High risk	Agree completely	Don't know	Agree completely	Disagree completely	Don't know	Disagree completely	Don't know	Disagree completely
1073	No	No	Yes	No	No	Small animals	North Rhine-Westphalia																			Other	Kryptosporidien	Yes			Very high risk	Very low risk	Low risk	High risk		Very high risk	Agree completely	Disagree rather	Rather agree	Agree completely	Don't know	Disagree completely	Rather agree	Disagree completely
1074	No	No	No	Yes	No	Pathotology	Bavaria																			Other	Chlamydia, Coxiella burnettii, Salmonella, Brucella	Yes	Very low risk	Low risk	Very low risk	High risk	Very low risk	Low risk	Very low risk	Very high risk	Agree completely	Don't know	Rather agree	Disagree completely	Agree completely	Disagree completely	Don't know	Don't know
1075	No	No	Yes	No	No	Small animals	Bavaria																			Other	Brucellosis, Q fever	Yes	Don't know	High risk	High risk	Low risk	Low risk	Low risk	High risk	Very high risk	Agree completely	Rather agree	Rather agree	Don't know	Rather agree	Disagree completely	Rather agree	Disagree completely
1076	No	No	No	Yes	No	Food	Baden-Wurttemberg																			Other	Chlamydia; DD: Salmonella, Listerien, Brucella, Coxiellen	Yes		Low risk		High risk				Very high risk	Agree completely	Disagree rather	Agree completely	Disagree completely	Disagree completely	Disagree rather	Rather agree	Disagree completely
1077	No	No	Yes	No	No	Internal medicine, Small animals	Hesse																			Other	Brucellosis, Listeriosis	Yes
1078	No	No	No	Yes	No	Pathotology; FoodHygenics; Hygenics	Rhineland-Palatinate																					Yes	Very low risk	Low risk	High risk	Very high risk	Very low risk	High risk	Very low risk	Very high risk	Agree completely	Disagree rather	Rather agree	Disagree rather	Agree completely	Rather agree	Rather agree	Disagree completely
1079	No	No	No	Yes	No	Food	Baden-Wurttemberg																			Other	Chlamydia, DD: Salmonella, Listerien, Brucella, Coxiellen	Yes		Low risk		High risk				Very high risk	Agree completely	Disagree rather	Agree completely	Disagree completely	Disagree completely	Disagree rather	Rather agree	Disagree completely
1080	No	No	Yes	Yes	No	Pathotology	North Rhine-Westphalia																			Other	Q fever, Chlamydia, Toxoplasma, Brucella, Schmallenbrg	Yes		Low risk	Very low risk	High risk	Very low risk	Don't know	Very low risk	Very high risk	Agree completely	Rather agree	Rather agree	Disagree completely		Disagree completely		Disagree completely
1081	No	No	Yes	No	No	Small animals	Hesse																			Other	Brucellosis, q Fever	Yes	Very low risk	Low risk	Very low risk	Very high risk	Very low risk	Very low risk	Low risk	Very low risk	Agree completely	Don't know	Rather agree	Disagree rather	Don't know	Disagree completely
1083	N/A	N/A	N/A	N/A	N/A
1084	No	No	No	Yes	No
1085	N/A	N/A	N/A	N/A	N/A
1086	No	No	No	No	No
1087	No	No	Yes	No	No		Bavaria
1088	No	No	No	Yes	No	Hygenics	Lower Saxony																			Other	Q fever	Yes	Low risk	High risk	Very high risk	Low risk	Very high risk	Low risk	High risk	Very high risk	Agree completely	Disagree rather	Rather agree	Don't know	Agree completely	Disagree completely		Disagree completely
1089	No	No	Yes	No	No	Small animals	North Rhine-Westphalia
1090	No	No	Yes	No	No	Internistic, Dermatology	Baden-Wurttemberg																					Don't know
1092	No	No	Yes	No	No	Livestock	Schleswig-Holstein																			Other	Coxiellen, Salmonella, Chlamydia, Camphylobakter, Brucellosis	Yes	Very low risk	High risk	Low risk	High risk	Low risk	Very low risk	Very low risk	High risk	Agree completely	Disagree rather	Disagree completely	Disagree completely	Disagree completely	Disagree completely	Agree completely	Disagree completely
1093	No	No	No	Yes	No	Pathotology	Brandenburg																			Other	Q fever, Chlamydia, Brucellosis, Border Disease	Yes	Very low risk	Very low risk	Very high risk					Very high risk	Agree completely	Agree completely	Agree completely	Disagree completely	Disagree completely	Disagree completely	Disagree completely	Disagree completely
1094	No	No	Yes	No	No	Small animals	Lower Saxony
1095	No	No	No	Yes	No	Food	Lower Saxony																			Other	Brucellosis	Yes				High risk				High risk	Rather agree
1096	No	No	Yes	No	No	Surgery	Schleswig-Holstein																			Don't know		Yes
1097	No	No	Yes	No	No	Small animals	Hamburg																			Don't know		Yes
1098	No	No	Yes	No	No	aboratory	Bavaria																			Other	Brucellosis	Yes	Low risk	High risk	Low risk	Low risk	Low risk	High risk	Very low risk	High risk	Agree completely	Disagree rather	Agree completely	Disagree completely	Agree completely	Disagree rather	Rather agree	Disagree completely
1099	No	No	Yes	No	No	Horses Small animals	Lower Saxony																			Other	Brucellosis, Clostridia, Chlamydia, Listerien, E.coli	Don't know
1100	No	No	Yes	No	No	Small ruminants	North Rhine-Westphalia																			Don't know		Yes	Very low risk	Very low risk	Low risk	High risk	Very low risk		High risk	High risk					Don't know	Don't know	Don't know	Agree completely
1101	No	No	No	Yes	Yes
1102	No	No	Yes	No	No	Livestock	Schleswig-Holstein																			Other	Clostridia,Chlamydia,Brucellosis,	Yes	Very low risk	Don't know	Low risk	Low risk	High risk	Don't know	High risk	Very high risk	Rather agree	Disagree rather	Don't know	Don't know	Agree completely	Disagree rather	Rather agree	Disagree completely
1104	No	No	Yes	No	No	Internal medicine	Bavaria																			Other	clamydien, Q fever	Yes	Don't know	Very high risk	Don't know		Low risk	Low risk	Very low risk	Very high risk	Agree completely	Don't know	Disagree rather	Disagree completely	Agree completely	Disagree completely	Don't know	Disagree completely
1105	No	No	Yes	No	No	Small animals	Baden-Wurttemberg																			Other	Chlamydia, Brucellosis	Yes	Don't know	High risk	Low risk	Low risk	Low risk	Low risk	Low risk	High risk	Agree completely	Disagree rather	Rather agree	Disagree completely		Disagree completely	Disagree rather	Disagree completely
1106	No	No	Yes	No	No	Internal medicine Horses	Hesse																			Don't know		Yes
1107	No	No	No	No	Yes
1108	No	No	Yes	No	No	Internal medicine, Gynecology and obstetrics medicine, Surgery	Brandenburg																			Other	Brucellosis	Yes
1109	No	No	Yes	No	No	Livestock: Pigs	Saxony																			Other	Brucella melitensis, Coxiella burnetii, Chlamydia, Leptospira, Listeria	Yes		Very high risk							Agree completely	Don't know	Don't know	Disagree completely
1110	No	No	Yes	No	No	Small animals, Ophthalmology	Bavaria																					Yes									Don't know	Don't know	Don't know	Don't know	Don't know	Don't know	Don't know	Don't know
1111	No	No	Yes	No	No	Small animals, Surgery	Hesse																			Don't know		Yes
1112	No	No	Yes	No	No	Livestock, Small animals	Saxony-Anhalt																					Yes	Very low risk	Very high risk	Very high risk	High risk	Very low risk	Low risk	Very low risk	Very high risk
1115	No	No	No	Yes	No		Lower Saxony																			Other	coxiellen, Brucella, Clamydien, virale Genesen	Yes	Very low risk	High risk	Low risk	Low risk	Low risk	Low risk	Low risk	High risk	Rather agree	Disagree rather	Rather agree	Disagree completely	Disagree rather	Disagree completely	Disagree rather	Disagree completely
1116	N/A	N/A	N/A	N/A	N/A
1117	No	No	Yes	No	No	Cattle	Bavaria																			Other	Q Fever,	Yes
1118	No	No	Yes	No	No																					Other	Brucellosis	Yes	Don't know	Don't know	Don't know	Don't know	Don't know	Don't know	Don't know	Don't know	Don't know	Don't know	Don't know	Disagree completely	Don't know	Don't know	Don't know	Don't know
1120	N/A	N/A	N/A	N/A	N/A
1121	No	No	No	Yes	No	Food Animal welfare	Hesse																			Other	Schmallenberg, Bluetongue, Q fever	Yes	Very low risk	High risk	High risk	High risk	Low risk	Low risk	Low risk	Very high risk	Rather agree	Disagree rather	Rather agree	Disagree rather	Rather agree	Disagree rather	Don't know	Disagree rather
1122	N/A	N/A	N/A	N/A	N/A
1123	No	No	No	Yes	No	Parasitology	Hesse																					Yes
1124	No	No	No	Yes	No	Laboratory animals	Berlin																					Yes	Very low risk	Low risk	High risk	Low risk	Very low risk	Very low risk	Very low risk	Very high risk	Rather agree	Disagree rather	Rather agree	Disagree completely
1125	No	No	Yes	No	No	Small animals	Hesse																			Other	Chlamydia, Brucella, Coxiellen	Yes	Very low risk	High risk	High risk	Low risk	High risk	Don't know	High risk	Very high risk	Agree completely	Disagree completely	Rather agree	Disagree completely	Agree completely	Disagree completely	Don't know	Disagree completely
1126	No	No	Yes	No	No	Small animals	Bavaria																			Don't know		No	Don't know	Don't know	High risk	High risk	Very low risk	Don't know	Very low risk	Don't know	Rather agree	Rather agree	Agree completely	Rather agree	Rather agree	Rather agree	Disagree rather	Disagree rather
1127	No	No	No	Yes	No
1128	No	No	Yes	No	No	Cattle	Berlin																			Don't know		Yes	Don't know	Don't know	Don't know	Don't know	High risk	Don't know	Don't know	Don't know	Don't know	Don't know	Don't know	Don't know	Don't know	Don't know	Don't know	Don't know
1129	No	No	No	No	Yes	Microbiology	Lower Saxony
1130	No	No	Yes	No	No	Hygenics	Bavaria
1131	No	No	Yes	No	No	Small ruminants	Bavaria
1132	No	No	Yes	No	No		North Rhine-Westphalia																			Other	bin Kleintierpraktiker, keine Ahnung Livestock	Yes
1133	N/A	N/A	N/A	N/A	N/A
1134	No	No	No	Yes	No	FoodHygenics	North Rhine-Westphalia																			Other	Q fever, Brucellosis, Campylobacterinfection	Yes	Very low risk	Low risk		Very low risk	Very low risk	Very low risk	Low risk	High risk	Agree completely	Disagree rather	Agree completely	Disagree completely	Agree completely	Disagree completely	Agree completely	Disagree completely
1135	No	No	Yes	No	No	Cats	Saxony
1137	N/A	N/A	N/A	N/A	N/A
1139	No	No	No	Yes	No	Microbiology	Baden-Wurttemberg																			Other	Q fever, Chlamydiosis	Yes		High risk	High risk	Very high risk	Very high risk	High risk	High risk	Very high risk
1140	N/A	N/A	N/A	N/A	N/A
1141	No	No	Yes	No	No	Pathotology, Exotic animals	Hesse																			Other	Coxiella, Brucella, Chlamydia, Campylobacter, Toxoplasma,	Yes	Don't know	High risk	Very high risk	Low risk	Don't know	Don't know	Low risk	Very high risk	Agree completely	Rather agree	Don't know	Disagree completely	Agree completely	Disagree completely	Rather agree	Disagree completely
1143	No	No	No	Yes	No
1144	No	No	Yes	No	No	Livestock	Baden-Wurttemberg																			Don't know		Yes	Very low risk	Low risk	Very low risk	Very low risk	Very low risk	Very low risk	Very low risk	High risk
1145	No	No	No	Yes	No	Zoonosiss, AMR, Food
1146	No	No	Yes	No	No		Bavaria																			Other	Q fever, Trypanosoma, Trichomonaden	Yes	Very low risk	High risk	Very low risk	Low risk	Low risk	Very low risk	Low risk	Very high risk	Agree completely	Disagree rather	Agree completely	Disagree completely	Agree completely	Disagree completely	Rather agree	Disagree completely
1147	No	No	Yes	No	No	Small animals
1149	N/A	N/A	N/A	N/A	N/A
1152	No	No	Yes	No	No		Bavaria																			Other	Q fever, Listeriosis, Chlamydia-infection, Brucellosis	Yes	Very low risk	Low risk	Low risk	Very high risk	Low risk	Low risk	Very high risk	Very high risk	Rather agree	Disagree rather	Agree completely	Disagree completely
1153	No	No	No	Yes	No		Hesse
1154	No	No	Yes	No	No	Laboratory animals	Baden-Wurttemberg																			Other	Brucellosis, Coxiella burnetti, Herpesviren	Yes	Very low risk	High risk	Very low risk	Very high risk	Very high risk	Very low risk	High risk	Very high risk	Rather agree		Agree completely	Disagree completely	Agree completely	Disagree completely	Don't know	Disagree completely
1155	N/A	N/A	N/A	N/A	N/A
1157	No	No	No	Yes	No	Microbiology	Hesse																			Other	Brucellosis, Coxiellosis, Chlamydiosis	Yes	Very low risk	Very low risk	Very low risk	Low risk	Very low risk	Low risk	Very low risk	Very high risk	Agree completely	Disagree completely	Rather agree	Disagree completely	Disagree completely	Disagree completely	Agree completely	Disagree completely
1158	No	No	Yes	No	No	Poultry	Lower Saxony																			Other	Brucellosis, Coxiella, Maedi Visna, Q Fever, Schmallenberg, Chlamydiosis	Yes	Low risk	High risk	Very high risk	Very high risk	Low risk	Very high risk	Low risk	Very high risk	Rather agree	Disagree rather	Don't know	Don't know	Don't know	Disagree completely	Disagree completely	Disagree completely
1159	No	No	No	Yes	No	Food	Bavaria																			Don't know		Yes		High risk		High risk	High risk			Very high risk						Disagree completely		Disagree completely
1160	No	No	Yes	No	No	Small animals	North Rhine-Westphalia
1161	No	No	Yes	No	No
1162	No	No	No	Yes	No
1163	No	No	Yes	No	No	Small animals	Baden-Wurttemberg																			Other	Brucellosis	Yes
1165	No	No	No	Yes	No	Food	Baden-Wurttemberg																			Other	Bluetongue, Bruc.Mellitensis,	Yes								Very high risk	Agree completely	Disagree completely	Rather agree	Disagree completely
1166	No	No	Yes	No	No	Small animals	Bavaria																					Yes
1167	No	No	Yes	No	No	Poultry	Baden-Wurttemberg																			Other	Chlamydia, Brucellosis, Coxiellen	Yes	Very low risk	High risk	High risk	Low risk	Low risk	Low risk	Very low risk	High risk	Agree completely	Rather agree	Rather agree	Disagree completely	Agree completely	Disagree rather	Rather agree	Disagree completely
1169	No	No	Yes	Yes	No	Zoo and Wildlife	North Rhine-Westphalia																			Other	Chlamydia, Clostridiosis, Schmallenberg-Virus, Coxiellen, Blue tongue, Salmonellosis, Listeriosis	Yes	Very low risk	Very high risk	Very low risk	High risk	High risk	Low risk	Very low risk	Very high risk	Rather agree	Agree completely	Rather agree	Disagree rather	Rather agree	Disagree completely	Disagree completely	Disagree completely
1170	No	No	Yes	No	No		Baden-Wurttemberg																			Don't know		Yes	Don't know	Low risk	Very low risk	Low risk	High risk	High risk	Very low risk	High risk	Agree completely	Don't know	Rather agree	Disagree completely	Disagree completely	Disagree completely	Disagree rather	Disagree completely
1171	No	No	Yes	No	No	Internal medicine, Neuroscience Small animals	Baden-Wurttemberg																			Other	neosporosis, Clamydien	Yes
1172	No	No	No	Yes	No	Microbiology/Immunology	Lower Saxony																			Other	Q fever, Chlamydiosis, Toxoplasmosis, Brucellosis, Mycoplasmosis	Yes	Very low risk	High risk	Low risk	Very low risk	Low risk	Low risk	Very low risk	High risk	Agree completely	Disagree rather	Rather agree	Disagree completely	Disagree completely	Disagree completely	Rather agree	Disagree completely
1173	No	No	No	Yes	No
1175	No	No	Yes	No	No	Small animals	North Rhine-Westphalia																			Other	Bluetonguedisease	Yes	Low risk	High risk	High risk	High risk	High risk	Don't know	Very low risk	High risk	Agree completely	Disagree completely	Rather agree	Agree completely	Disagree completely	Disagree completely	Agree completely	Disagree rather
1176	Yes	No	No	No	No	Internal medicine Medizin, Pneumology	Hamburg	Other	Pneumonie, Gastroenteritis, erneute Endokarditis, Meningitis, Zoonosis	Yes	Don't know	High risk	Low risk	Low risk	Very low risk	Very low risk	Low risk	Agree completely	Disagree completely	Disagree completely	Agree completely	Disagree completely	Disagree completely	Disagree rather	Agree completely
1177	No	No	Yes	No	No	Small animals	Hesse																					Yes
1178	No	No	No	Yes	No	Pathotology, Bakteriology, Parasitology	Thuringia																			Other	Q fever, Chlamydia, Campylobacter foetus	Yes	Very low risk	Low risk	Very low risk	Low risk	Very low risk	Very low risk	Very low risk	Very high risk	Rather agree	Disagree rather	Rather agree	Disagree completely	Agree completely	Disagree rather		Disagree rather
1179	No	No	Yes	No	No
1180	No	No	Yes	No	No	Small animals	Baden-Wurttemberg																			Don't know		Yes													Don't know	Don't know	Don't know	Don't know
1181	No	No	Yes	Yes	No																					Other	Q fever, BTV, Chlamydia	Yes		High risk	Low risk	High risk	High risk	Low risk	Low risk	Very high risk	Agree completely		Disagree rather	Disagree rather		Disagree rather		Disagree completely
1182	No	No	No	No	No
1183	No	No	Yes	No	No	Internal medicine, Small animals	Berlin																			Other	Salmonella, Clostridia, Brucellosis	Yes	Don't know	Low risk	Low risk	High risk	Don't know	Don't know	Very low risk	Very high risk	Agree completely	Disagree rather	Disagree rather	Disagree completely	Agree completely	Disagree rather	Don't know	Don't know
1184	No	No	Yes	No	No	Small animals	North Rhine-Westphalia
1185	No	No	No	Yes	No
1186	No	No	Yes	No	No	Livestock/Small animals	Lower Saxony																			Other	APP PRRS PCV2 Mycplasmen Coli	Yes		Low risk		Low risk			Low risk	Low risk
1187	No	No	No	Yes	No	TierHygenics	Lower Saxony
1188	No	No	Yes	No	No	Cattle, Horses, Small animals, Fish	Lower Saxony
1189	No	No	No	Yes	No	TierHygenics	Saxony
1190	No	No	No	Yes	No	Food Hygenics	North Rhine-Westphalia
1191	No	No	Yes	No	No	Internal medicine	Lower Saxony																					Yes
1192	No	No	No	Yes	No	Microbiology	Mecklenburg-West Pomerania																			Other	Brucellosis, Q fever, Chlamydia, SBV, BTV	Yes	Very low risk	High risk	Low risk	Low risk	Low risk	Very low risk	Very low risk	High risk	Rather agree	Rather agree	Agree completely	Disagree completely	Agree completely	Disagree completely	Agree completely	Disagree completely
1193	No	No	Yes	No	No	Small animals	Lower Saxony
1194	No	No	No	Yes	No	FoodHygenics	North Rhine-Westphalia																			Other	Q Fever, Bluetonguedisease,CAE Virus, Clamydien, Schmallenberg, Listeriosis, Salmonella	Yes	Very low risk	High risk	Very low risk	High risk	Very low risk	Very low risk	Very low risk	Very high risk	Agree completely	Agree completely	Rather agree	Disagree completely	Agree completely	Disagree completely	Agree completely	Disagree completely
1196	No	No	Yes	No	No	Small animals	Lower Saxony																			Other	Schmallenberg Brucellosis Clamydia abortus Mastitis Listeria monocytogenes	Yes	Very high risk	Very high risk	High risk	Low risk	Low risk	Very high risk	Low risk	Low risk	Agree completely	Disagree rather	Rather agree	Agree completely	Agree completely	Disagree rather	Agree completely	Agree completely
1197	N/A	N/A	N/A	N/A	N/A
1198	No	No	No	No	Yes
1199	No	No	No	Yes	No	Microbiology	Lower Saxony																			Other	Q fever, Schmallenberg	Yes	Don't know	Very high risk	Very low risk	Very high risk	Very high risk	Don't know	Very low risk	Very high risk	Agree completely	Agree completely	Agree completely	Disagree completely	Agree completely	Disagree completely	Agree completely	Disagree completely
1200	No	No	Yes	No	No	Poultry	Lower Saxony
1201	No	No	No	Yes	No	Microbiology, Epidemiology	Saxony																			Other	Coxiellen	Yes	Don't know	High risk	Very low risk	Low risk	Very low risk	Very low risk	Very low risk	High risk	Agree completely	Agree completely	Agree completely	Disagree completely	Disagree completely	Disagree completely	Disagree completely	Disagree completely
1202	No	No	Yes	No	No	Small animals	Saarland
1203	No	No	Yes	No	No	exotic animals	Bavaria																			Other	Chlamydophila abortus	Yes	Don't know	Don't know	Don't know	Don't know	Don't know		Don't know	Very high risk
1204	No	No	No	Yes	No	Microbiology	Hesse																			Other	Chlamydiosis, coxiella burnetii, leptospirosis, Schmallenberg virus, brucellosis	Yes	Very low risk	Low risk	Very low risk	High risk	Very low risk	Very low risk	Very low risk	Very high risk	Agree completely	Disagree rather	Rather agree	Disagree completely	Disagree completely	Disagree completely	Rather agree	Disagree completely
1206	No	No	Yes	No	No	Small animals	Baden-Wurttemberg																			Other	Q fever	Yes	Very low risk	High risk	High risk	Low risk	Low risk	Don't know	Low risk	Don't know	Agree completely	Disagree rather	Rather agree	Don't know	Disagree rather	Disagree completely	Don't know	Disagree rather
1207	No	No	No	Yes	No	FoodHygenics , Microbiology	Bavaria																			Other	coxiellen , Chlamydia	Yes	Very low risk	High risk	Very low risk	Low risk	Very low risk	Very low risk		Very high risk	Rather agree	Rather agree	Agree completely	Disagree completely	Disagree completely	Disagree rather	Disagree completely	Disagree completely
1208	No	No	No	No	Yes
1209	No	Yes	No	No	No	Human health authority	Hesse			Yes	Very low risk	Low risk	Very low risk	High risk	Very low risk	Very low risk	Very low risk	Agree completely	Disagree completely		Agree completely	Rather agree	Rather agree	Rather agree	Agree completely
1210	No	No	Yes	No	No	Small animals	Lower Saxony																			Other	Q fever, Chlamydia,Schmallenberg,RifttalFever	Yes	Very low risk	High risk	Very low risk	Low risk	Low risk	Low risk	Low risk	High risk	Agree completely	Don't know	Rather agree	Don't know		Disagree rather	Don't know	Disagree completely
1211	No	No	Yes	No	No	Small animals, Horses	Lower Saxony																					Yes
1213	No	No	Yes	No	No	Small animals General medicine	Hesse																					Don't know	Don't know	Don't know	Don't know	Don't know	Don't know	Don't know	Don't know	Don't know	Don't know	Don't know	Don't know	Don't know	Don't know	Don't know	Don't know	Don't know
1214	No	No	Yes	Yes	No		North Rhine-Westphalia																			Don't know
1215	No	No	Yes	No	No	Surgery	Mecklenburg-West Pomerania																			Don't know		Yes					High risk		High risk	High risk	Agree completely	Disagree rather	Agree completely	Agree completely	Agree completely	Disagree completely	Agree completely	Disagree completely
1216	No	No	Yes	Yes	No
1217	No	No	Yes	No	No	Horses	Hesse																					Yes
1218	No	No	Yes	No	No	Horses	Schleswig-Holstein																			Don't know		Yes
1219	No	No	Yes	No	No
1220	No	No	Yes	No	No		Hesse																			Other	Brucellosis, Chlamydia, (Q fever, Listeriosis)	Yes	Very low risk	Low risk	Don't know	Don't know	Very high risk	Don't know	Very low risk	Very high risk	Agree completely	Disagree completely	Disagree rather	Disagree completely	Rather agree	Disagree rather	Rather agree	Disagree completely
1221	No	No	No	Yes	No	FoodHygenics	Lower Saxony																			Other	Chlamydia pasteurellen Clostridia	No	Low risk	Low risk	High risk	Very high risk	Very low risk	Don't know	Very low risk	Very high risk	Agree completely	Agree completely	Don't know	Disagree completely	Agree completely	Disagree rather	Disagree completely	Disagree completely
1223	No	No	Yes	No	No	Small animals	Baden-Wurttemberg																			Don't know		Yes	Don't know	Very low risk	High risk	High risk	Very low risk		Very low risk		Agree completely	Don't know	Agree completely	Disagree rather	Don't know	Don't know	Don't know	Don't know
1224	No	No	Yes	No	No	Small animals	Lower Saxony																					Yes	Very low risk	Very high risk	High risk	High risk	High risk	Very high risk	Low risk	Very high risk
1225	No	No	Yes	No	No	Small animals	Schleswig-Holstein																			Don't know		Yes
1226	No	No	Yes	No	No	Small animals	Berlin																			Don't know		Yes	Don't know	High risk	Don't know	Don't know	Don't know	Don't know	Don't know	Very high risk	Rather agree	Don't know	Don't know	Don't know	Don't know	Don't know	Don't know	Don't know
1227	No	No	No	Yes	No	Food	North Rhine-Westphalia																					Yes
1228	N/A	N/A	N/A	N/A	N/A
1229	No	No	Yes	No	No	Small animals	North Rhine-Westphalia
1230	No	No	Yes	No	No	Small animals	Berlin																			Don't know		Yes									Rather agree
1231	No	No	Yes	No	No	Small animals	North Rhine-Westphalia
1232	No	No	Yes	No	No	Small animals	North Rhine-Westphalia																					Yes	Don't know	High risk	High risk	High risk	Low risk	Very low risk	Very low risk	High risk	Rather agree			Disagree completely
1233	Yes	No	No	No	No	Psychiatry - Geriatry	Hesse	Other	Borrelien, Meningitis, Encephalitis	Yes	Very low risk	High risk	Low risk	High risk	Very low risk	Very low risk	Very low risk	Agree completely	Disagree completely	Disagree completely	Agree completely	Disagree completely	Disagree completely	Disagree completely	Agree completely
1234	No	No	Yes	No	No	Small animals und Exoten	Saxony																			Other	Chlamydia,,Pseudotuberkulosis, Bluetonguedisease	Yes	Very low risk	Very high risk	Low risk	High risk	High risk	Very low risk		Very high risk	Rather agree	Disagree completely	Agree completely	Disagree completely		Disagree rather	Agree completely	Disagree completely
1235	No	No	Yes	No	No	Exotic animals	Lower Saxony																			Other	Brucellosis, Chlamydiosis	Yes
1236	No	No	Yes	No	No	Small animals - Internal medicine	Lower Saxony																			Other	Brucellosis, Breiniere	Yes	Very low risk	Very high risk	Very low risk	Very high risk	Low risk	Very low risk	Very low risk	Very high risk	Agree completely		Rather agree	Disagree rather	Agree completely	Disagree completely
1237	No	No	No	No	Yes
1238	No	No	No	Yes	No	Virology	Saxony-Anhalt
1239	No	No	Yes	No	No	Small animals	Saxony																			Other	Brucellosis listeriosis	Yes	Don't know	Don't know	Don't know	Don't know	Don't know	Don't know	Don't know	Don't know	Don't know	Don't know	Don't know	Don't know	Don't know	Don't know	Don't know	Don't know
1240	No	No	Yes	No	No
1241	No	No	Yes	No	No	Small animals	Saxony																			Other	Brucellosis, Q fever, MKS	Yes	Low risk	High risk	Don't know	High risk	Don't know	Very low risk	Very low risk	Very high risk	Agree completely	Rather agree	Agree completely	Disagree completely	Don't know	Disagree completely	Don't know	Disagree completely
1242	No	No	No	Yes	No	Food	North Rhine-Westphalia																			Other	Coxiella burnetti	Yes	Very low risk	Very high risk					Very low risk	Very high risk
1243	N/A	N/A	N/A	N/A	N/A
1244	No	No	Yes	No	No	Small animals	Lower Saxony																			Don't know		Yes	Don't know	Don't know	Don't know	Don't know	Don't know	Don't know	Don't know	Don't know	Don't know	Don't know	Don't know	Don't know	Don't know	Don't know	Don't know	Don't know
1245	No	No	No	Yes	No	Cattle, Hygenics	Bavaria																			Other	Q fever,Clamydien,Listerien	Yes	High risk	Very high risk	High risk	Low risk	Low risk	High risk	Low risk	Very high risk	Agree completely	Disagree rather	Agree completely	Disagree completely	Agree completely	Disagree completely	Agree completely	Disagree completely
1247	No	No	Yes	Yes	No	Small animals, Sheep, Poultry, Horses																				Other	Brucellosis, Blue tongue, Listeriosis, Clostridiosis	Yes	Don't know	High risk	High risk	High risk		High risk	Don't know	Don't know	Agree completely	Disagree completely	Agree completely	Rather agree	Rather agree	Disagree completely	Agree completely	Disagree completely
1248	No	No	No	Yes	No	Microbiology	Saxony																			Other	Listeriosis, Salmonellosis, Herpes-Virus, Brucellosis	Yes
1249	No	No	Yes	No	No	Cats	Berlin
1250	No	No	No	Yes	No	FoodHygenics, Sheep	Baden-Wurttemberg																			Other	QFever, Salmonellosis, Chlamydia	Yes
1251	No	No	Yes	No	No	Small animals	Baden-Wurttemberg																			Don't know
1252	No	No	Yes	No	No	Small animals	Schleswig-Holstein
1253	No	No	No	Yes	No	Parasitology	Bavaria
1254	No	No	Yes	No	No
1255	No	No	Yes	No	No	Internal medicine	Baden-Wurttemberg																			Don't know		Yes	Don't know	High risk	Very high risk	Low risk	High risk	Don't know	Very low risk	Very high risk	Agree completely	Don't know	Rather agree	Agree completely
1256	No	No	Yes	No	No	Horses, Cattle, Pigs	Baden-Wurttemberg																			Other	Chlamydia, listeriosis	Yes	High risk	High risk	High risk	Very high risk	Low risk	High risk	Low risk	Very high risk	Agree completely	Disagree rather	Rather agree	Disagree rather	Agree completely	Rather agree	Agree completely	Disagree completely
1257	No	No	Yes	No	No	Small animals	Lower Saxony																			Don't know		Yes
1258	No	No	Yes	No	No	Small animals	Schleswig-Holstein																					Yes
1259	No	No	No	No	No
1260	No	No	Yes	No	No	Cattle	Schleswig-Holstein																			Other	Chlamydiaabort	Yes	Low risk	High risk	Very low risk	Very low risk	Very low risk	High risk	Very low risk	Very high risk	Agree completely	Disagree rather	Agree completely	Disagree completely	Disagree completely	Disagree rather	Rather agree	Rather agree
1261	N/A	N/A	N/A	N/A	N/A
1262	No	No	Yes	No	No	Exotic animals	Saxony																			Other	Listeriosis, Chlamydiosis, Brucellosis, Coxiellosis	Yes	Don't know	Very high risk	Low risk	Very low risk	Low risk	Don't know	Don't know	High risk	Disagree completely	Don't know	Don't know	Don't know	Don't know	Don't know	Don't know	Don't know
1263	No	No	No	Yes	No	Cattle	Lower Saxony																			Other	Q fever, Chlamydia, toxoplasmosis, brucellosis, BTV infection	Yes	Low risk	Very high risk	High risk	Very high risk	Very high risk	Low risk	Very low risk	Very high risk	Rather agree	Disagree completely	Rather agree	Disagree completely	Disagree completely	Disagree completely	Agree completely	Disagree completely
1264	No	No	Yes	No	No	Small animals	Bavaria																			Don't know		Yes	Very low risk	Low risk	Very low risk	Very low risk	Low risk		Very low risk	Very high risk	Agree completely	Disagree rather	Rather agree	Don't know	Don't know	Don't know	Don't know	Don't know
1266	No	No	Yes	No	No	Small animals	Bavaria																			Other	Chlamydia, Brucellosis, SchmallenbergVirus	Yes	Low risk	Very high risk	Very high risk	High risk	High risk	High risk	Very low risk	Very high risk	Agree completely	Disagree completely	Agree completely	Disagree completely	Agree completely	Disagree completely		Disagree rather
1267	No	No	No	Yes	No	FoodHygenics	Berlin
1268	No	No	Yes	No	No	Pathotology	North Rhine-Westphalia
1269	No	No	No	Yes	No
1270	No	No	No	Yes	No
1271	No	No	Yes	No	No		North Rhine-Westphalia
1272	No	No	Yes	No	No	Poultry	Bavaria																			Other	Chlamydia	Yes	Don't know	High risk	Very high risk	Low risk	Low risk	Very low risk	Very low risk	High risk	Agree completely	Rather agree	Disagree rather	Disagree rather	Agree completely	Disagree completely	Rather agree	Disagree rather
1274	No	No	Yes	No	No	Bakteriology	Rhineland-Palatinate																			Other	Enzootischer Abort Chlamydia so. , Q fever, Brucellosis, diverse Virusinfectionen, Salmonellosis	Yes	Very low risk	Low risk	Very low risk	Low risk	Low risk	Low risk	Low risk	High risk	Agree completely	Rather agree	Disagree rather	Disagree completely	Disagree rather	Disagree completely	Rather agree	Disagree completely
1276	No	No	No	Yes	No	Microbiology	Bremen																			Don't know		Yes	Low risk	Low risk	High risk	Don't know	Low risk	Don't know	Low risk	High risk	Don't know	Don't know	Don't know	Don't know
1278	No	No	Yes	No	No	Cattle	Bavaria
1280	No	No	No	Yes	No	Food-Microbiology, FoodHygenics, Epidemiology	Saxony																			Other	Chlamydiosis, Q fever,	Yes	Very low risk	Low risk	Don't know	Very high risk	High risk	Very low risk	Very low risk	Very high risk	Rather agree	Disagree rather	Agree completely	Disagree completely	Agree completely	Disagree rather	Disagree completely	Disagree completely
1281	No	No	Yes	No	No	Small animals	Berlin																			Don't know		Yes	Very low risk	Don't know	Don't know	Don't know	Don't know	Don't know	Don't know	Don't know	Don't know	Don't know	Don't know	Don't know	Don't know	Don't know	Don't know	Don't know
1282	N/A	N/A	N/A	N/A	N/A
1283	No	No	Yes	No	No		Mecklenburg-West Pomerania
1284	Yes	No	Yes	No	No		Rhineland-Palatinate			Yes	Low risk	High risk	Low risk	Very high risk	Very low risk	Very low risk	Very low risk	Agree completely	Disagree completely	Disagree completely	Agree completely	Rather agree	Rather agree	Disagree rather	Agree completely	Other	Bluetongue, QFever, Brucellosis (in southeurope)	Yes	Low risk	High risk	Low risk	Very high risk	Very low risk	Low risk	Very low risk	Very high risk	Agree completely	Rather agree	Disagree rather	Disagree completely	Disagree rather	Disagree completely	Disagree completely	Disagree completely
1285	No	No	Yes	Yes	No	Food, Cattle	Bavaria																			Other	Chlamydia Brucellosis Q fever	Yes	Low risk	High risk	Low risk	Low risk	Low risk	Low risk	Very low risk	High risk	Agree completely	Disagree rather	Rather agree	Disagree completely	Agree completely	Disagree completely	Disagree rather	Disagree completely
1286	No	No	No	Yes	No	Pathotology	North Rhine-Westphalia																			Other	Q fever	Yes	Very low risk	High risk	Low risk	Low risk	Very low risk	Low risk	Very low risk	Very high risk	Agree completely	Disagree rather	Agree completely	Disagree completely	Rather agree	Disagree completely		Disagree completely
1287	No	No	Yes	No	No	Small animal	Bavaria																			Other	Chlamydiosis- Brucellosis	Yes	Very low risk	High risk	Very low risk	Very low risk	High risk	Very high risk	Low risk	Very high risk	Agree completely		Agree completely	Disagree completely
1288	N/A	N/A	N/A	N/A	N/A
1289	No	No	Yes	No	No		Lower Saxony																			Don't know		Yes
1290	No	No	Yes	No	No	Small animals	Rhineland-Palatinate																			Don't know		Yes									Rather agree	Don't know	Disagree rather	Disagree rather	Don't know	Disagree completely	Rather agree	Don't know
1291	No	No	No	Yes	No	Virology	Lower Saxony																			Other	BTV, SBV, Q Fever, Chlamydia	Yes	Very low risk	High risk	Very low risk	High risk	Low risk	Very low risk	Very low risk	Very high risk	Agree completely	Disagree rather	Disagree rather	Disagree completely	Agree completely	Disagree completely	Rather agree
1293	No	No	Yes	No	No	Small animals	Schleswig-Holstein
1294	N/A	N/A	N/A	N/A	N/A
1295	No	No	Yes	No	No	small animals	Bavaria																			Other	Brucellosis	Yes	Very low risk	High risk	Low risk	Very low risk	Very low risk	Very low risk	Very low risk	Very high risk	Agree completely	Disagree rather	Disagree completely	Rather agree	Disagree rather	Disagree completely	Disagree rather	Disagree completely
1296	No	No	Yes	No	No	Small animals	Hamburg
1297	No	No	Yes	No	No	Small animals, Poultry	Baden-Wurttemberg
1298	No	No	Yes	No	No	Pigs, Sheep	Schleswig-Holstein																			Other	Chlamydia,Bluetongue,brucellosis,q- Fever, schmallenberg	Yes	Very low risk	Very high risk	Very low risk	Low risk	Low risk	Very low risk	Very low risk	Very high risk	Agree completely	Agree completely	Agree completely	Disagree completely	Agree completely	Disagree completely		Disagree completely
1299	No	No	Yes	No	No		Brandenburg																			Other	Brucellosis, BTV	Yes	Very low risk	High risk	Low risk	High risk		Low risk	Very low risk	Very high risk	Don't know	Don't know	Don't know	Don't know	Don't know	Don't know	Don't know	Disagree completely
1300	N/A	N/A	N/A	N/A	N/A
1301	N/A	N/A	N/A	N/A	N/A
1302	N/A	N/A	N/A	N/A	N/A
1303	No	No	Yes	No	No	Horses	Lower Saxony
1304	No	No	Yes	No	No	Small animals	Lower Saxony																			Don't know		Yes
1306	No	No	No	Yes	No	Pathotology, Bakteriology	North Rhine-Westphalia																			Other	Chlamydia, Toxoplasmen, Campylobactet venerealis,	Yes									Rather agree	Disagree rather	Rather agree	Disagree rather	Disagree rather	Rather agree	Agree completely	Disagree rather
1308	No	No	No	Yes	No	Microbiology	Bavaria																			Other	Q fever	Yes		Low risk						Very high risk	Rather agree	Rather agree	Agree completely	Disagree completely		Disagree completely	Rather agree	Disagree completely
1309	No	No	No	Yes	No
1310	No	No	Yes	No	No	Small animals	North Rhine-Westphalia																			Other	Schmallenbergvirus	Yes	Don't know	High risk	High risk	Don't know	Don't know	Don't know	Don't know	Very high risk
1311	No	No	Yes	No	No	Horses	North Rhine-Westphalia																			Other	Bluetongue !!	Yes	High risk	High risk	High risk	Very high risk	Low risk	High risk	Low risk	High risk	Rather agree	Disagree rather	Rather agree	Rather agree	Agree completely	Disagree completely	Rather agree	Disagree rather
1312	No	No	Yes	No	No	Small animals	Hesse																			Don't know		Yes	Don't know	Don't know	Don't know	Don't know	Don't know	Don't know	Very low risk	Don't know
1313	No	No	Yes	No	No
1314	Yes	No	No	No	No	General medicine	Bavaria	Other	Virale infection	Yes	Don't know	Don't know	Don't know	Don't know	Don't know	Don't know	Don't know	Rather agree	Don't know	Disagree completely	Don't know	Don't know	Don't know	Don't know	Don't know
1315	No	No	Yes	No	No	small animals	Saxony																			Other	Brucellosis,Leptospirosis,Salmonellosis,Toxoplasmosis ...	Yes	Don't know	High risk	High risk	High risk	Low risk	High risk	Very low risk	Very high risk	Rather agree	Disagree completely	Agree completely	Disagree completely	Agree completely	Disagree rather	Rather agree	Disagree completely
1316	No	No	Yes	No	No	FoodHygenics	North Rhine-Westphalia																			Other	Brucellosis	Yes	Don't know	Low risk	High risk	High risk		High risk	Very low risk	Very high risk	Rather agree	Disagree rather		Don't know	Disagree rather	Don't know	Disagree rather	Disagree completely
1317	No	No	Yes	No	No	Poultry	Hesse																			Other	Q fever	Yes	Don't know	Very high risk	High risk	Low risk	Very high risk	Very low risk	Very low risk	Very high risk	Rather agree	Disagree rather	Agree completely	Disagree completely	Disagree completely	Disagree completely	Don't know	Disagree completely
1318	No	No	Yes	No	No	Small animals	Lower Saxony																			Don't know		Don't know	Don't know	Don't know	Don't know	Don't know	Don't know	Don't know	Don't know	Don't know	Don't know	Don't know	Don't know	Don't know	Don't know	Don't know	Don't know	Don't know
1319	No	No	Yes	No	No	Small animals	Baden-Wurttemberg																			Don't know		Yes	Very low risk	Low risk	Very high risk	High risk	Very low risk	Low risk	Very low risk	Very high risk	Agree completely	Don't know	Rather agree	Agree completely
1320	No	No	Yes	No	No	Small animals	Bavaria																			Other	Buruzelosis	Yes
1321	No	No	Yes	No	No		Hesse																			Other	Q fever, Brucellosis	Yes	Very low risk	High risk	Very low risk	Very high risk	Low risk	Very low risk	High risk	Very high risk	Rather agree	Disagree rather	Disagree completely	Disagree completely
1322	No	No	Yes	No	No	Livestock, Small animals	Brandenburg																			Other	Q fever, Brucellosis, Leptospirosis, TBC	Yes	Low risk	High risk			Low risk			Very high risk	Rather agree		Agree completely		Agree completely	Disagree completely		Disagree completely
1323	No	No	Yes	No	No		Schleswig-Holstein																			Other	Blautzungendisease, , Brucellosis, Listeriosis, Clostridiosis	Yes		High risk	Low risk	High risk	Low risk	Very low risk	High risk	Very high risk	Agree completely	Rather agree	Don't know	Disagree rather
1324	No	No	Yes	No	No	Small animals	North Rhine-Westphalia																			Other	Rikettsien	Yes	Don't know	Don't know	Don't know	High risk	High risk	Don't know	Low risk	Very high risk	Agree completely	Disagree rather	Agree completely	Agree completely	Agree completely	Disagree completely	Agree completely	Disagree completely
1325	No	No	No	Yes	No	Microbiology	Baden-Wurttemberg																			Other	Chlamydiosis, Coxiellosis, Brucellosis, evtl. Bluetonguedisease, Salmonellosis	Yes	Very low risk	Very high risk	Very low risk	High risk	Very low risk	Low risk	Very low risk	Very high risk	Agree completely	Rather agree	Agree completely	Disagree completely	Disagree completely	Disagree completely	Agree completely	Disagree rather
1326	No	No	Yes	No	No	Cattle	Bavaria																			Other	Q fever, Schmallenberg	Yes	Low risk	High risk	Low risk	High risk	High risk	Low risk	Low risk	Very high risk	Agree completely	Disagree completely	Disagree rather	Disagree completely	Disagree completely	Disagree completely	Agree completely	Disagree completely
1327	No	No	Yes	No	No	Small animals	Bavaria
1328	No	No	Yes	No	No	Small animals	Brandenburg																					Yes
1329	No	No	No	Yes	No	FoodHygenics	Rhineland-Palatinate																			Other	Brucellosis, Maedi Visna	Yes	Low risk	Very high risk	Very high risk	High risk	Very high risk	High risk	High risk	High risk	Agree completely	Disagree rather	Rather agree	Disagree rather	Agree completely	Disagree rather	Rather agree	Disagree completely
1330	No	No	No	Yes	No		North Rhine-Westphalia																					Yes
1331	N/A	N/A	N/A	N/A	N/A
1332	No	No	Yes	No	No	Small animals	North Rhine-Westphalia																			Don't know		No	Don't know	Don't know	Don't know	Don't know	Don't know	Don't know	Don't know	Don't know	Don't know	Don't know	Don't know	Don't know	Don't know	Don't know	Don't know	Don't know
1333	No	No	Yes	No	No	Small animals	Bavaria																			Don't know		Yes	Low risk	High risk	High risk	High risk	High risk	Low risk	High risk	Very high risk	Agree completely	Disagree rather	Rather agree	Disagree completely	Don't know	Disagree completely	Don't know	Disagree completely
1334	No	No	Yes	No	No	Horses	North Rhine-Westphalia																			Don't know		Yes	Don't know	High risk	Very high risk	Don't know	Don't know	Don't know	Don't know	High risk	Don't know	Don't know	Don't know	Don't know
1335	No	No	Yes	No	No
1336	No	No	Yes	No	No	Poultry	Lower Saxony																			Other	Brucellosis Herpes	Yes
1337	No	No	Yes	No	No	Small animals	Lower Saxony
1338	No	No	Yes	No	No	Poultry	Lower Saxony																			Other	Brucellosis, Chlamydia	Yes	Very low risk	High risk	High risk	Low risk	Very low risk	Very low risk	Very low risk	Low risk	Rather agree	Rather agree	Disagree rather	Rather agree	Don't know	Disagree rather	Rather agree	Disagree rather
1339	No	No	Yes	No	No	Internal medicine Small animals	North Rhine-Westphalia
1340	No	No	Yes	No	No	Small animals	North Rhine-Westphalia																					Yes
1342	No	No	No	Yes	No		Lower Saxony
1343	No	No	Yes	No	No	Exotic animals	Baden-Wurttemberg																					Yes			High risk		Low risk	Very low risk			Agree completely	Disagree rather
1344	N/A	N/A	N/A	N/A	N/A
1345	No	No	Yes	No	No	Small animals	North Rhine-Westphalia																			Don't know		Yes	Don't know	Don't know	Don't know	Don't know	Don't know	Don't know	Don't know	Don't know	Don't know	Don't know	Don't know	Don't know	Don't know	Don't know	Don't know	Don't know
1346	No	No	Yes	No	No	Small animals	North Rhine-Westphalia
1347	No	No	No	Yes	No	Microbiology	Baden-Wurttemberg																			Other	Coxiellosis, Chlamydiosis	Yes	Don't know	Very high risk	High risk	High risk	Low risk	Very high risk	Low risk	Very high risk	Agree completely	Disagree completely	Rather agree	Disagree completely	Disagree completely	Disagree completely	Don't know	Disagree completely
1348	No	No	Yes	No	No	Small animals	Bavaria
1349	No	No	Yes	No	No	Cattle	Mecklenburg-West Pomerania																			Other	Brucellosis, Q fever, Clamydien, Listerien, Salmonella	Yes	Low risk	Very high risk	High risk	High risk	High risk	Very low risk	High risk	Very high risk	Agree completely	Disagree rather	Rather agree	Disagree completely	Rather agree	Disagree rather	Agree completely	Disagree completely
1350	No	No	No	Yes	No	Food	Bremen																			Other	Chlamydia Listerien Brucella	Yes
1351	No	No	Yes	No	No	Small animals	Bavaria																			Other	Chlamydia Clostridia	Yes	Don't know									Disagree completely	Disagree completely	Disagree completely	Disagree rather	Disagree completely	Disagree completely	Disagree completely
1352	No	No	No	Yes	No	Food	Bremen																			Other	Coxiellen, Chlamydia , Brucella, Listerien	Yes	Very low risk	Very high risk	Very low risk	Low risk	Very low risk	Low risk	High risk	Very high risk	Agree completely	Disagree rather	Disagree rather	Disagree completely	Agree completely	Rather agree	Agree completely	Disagree completely
1353	No	No	No	Yes	No	Microbiology	Saxony																			Other	Listeriosis, Brucellosis	Yes
1354	No	No	No	Yes	No	Food, Animal diseases, Animal welfare	Lower Saxony																			Other	Chlamydia, Listerien, Brucella, Salmonella, Coxiellen	Yes	Very low risk	High risk	Very low risk	High risk	Low risk	Very low risk	Very low risk	Very high risk
1355	No	No	Yes	No	No	Small animals	Lower Saxony																			Don't know		Yes	Don't know	High risk	High risk	High risk	Very low risk	Don't know	Very low risk	Very high risk	Don't know	Don't know	Don't know	Don't know	Don't know	Disagree rather	Disagree completely	Disagree completely
1356	No	No	Yes	No	No	Cats	Saarland																			Don't know		Yes	Don't know	Don't know	Don't know	Don't know	Don't know	Don't know	Don't know	Don't know	Don't know	Don't know	Don't know	Don't know		Don't know	Don't know	Don't know
1357	No	No	Yes	No	No	Small animals	Berlin
1358	No	No	Yes	No	No	Small animals	Lower Saxony																			Other	Listeriosis	Yes	Low risk	High risk	High risk		Low risk	High risk	Very low risk	High risk	Rather agree		Disagree rather	Agree completely
1359	No	No	Yes	No	No	Small animals	Bavaria																					Yes	Very low risk	Low risk	Very low risk	High risk	Low risk	Very low risk	Very high risk	Very high risk	Rather agree	Don't know	Rather agree	Don't know	Agree completely	Disagree rather	Don't know	Disagree completely
1360	No	No	Yes	No	No
1361	No	No	Yes	No	No	Small animals	Hesse																			Other	Listeriosis, Toxoplasmosis	Yes	Don't know	Low risk	High risk	Don't know	Don't know	Don't know	Don't know	High risk	Don't know	Don't know	Rather agree	Rather agree	Rather agree	Disagree completely	Don't know	Rather agree
1362	No	No	No	Yes	No		Bavaria																			Other	Btv 8,4, Brucellosis,	Yes	High risk	Don't know	Don't know	Don't know	Don't know	Low risk	Low risk	Don't know	Agree completely	Disagree rather	Rather agree	Disagree rather	Don't know	Don't know	Disagree rather	Disagree completely
1363	No	No	No	No	Yes	Cattle	Bavaria																			Other	Chlamydia, Q fever, BVD, Toxoplasmosis, Listeriosis	Yes	High risk	Very high risk	Low risk	Very high risk	Very high risk	High risk	Very high risk	Very high risk	Rather agree	Rather agree	Rather agree	Rather agree	Don't know	Disagree completely	Agree completely	Disagree rather
1364	No	No	Yes	No	No	Cattle	North Rhine-Westphalia																			Other	Clostridiosis, Bluetongue	Yes	Very low risk	High risk	Very low risk				Very low risk	High risk	Agree completely	Disagree completely	Disagree rather	Rather agree	Disagree completely	Disagree completely	Agree completely	Disagree completely
1365	No	No	No	Yes	No	Pathotology	Baden-Wurttemberg																			Other	Chlamydia Neospora Coxiella Bluetongue Brucellosis	Yes	Very low risk	Low risk	High risk	Very low risk	Low risk	Low risk	Low risk	Low risk	Rather agree	Disagree rather	Rather agree		Disagree completely	Disagree completely	Agree completely
1367	No	No	Yes	No	No	Poultry	Hesse
1368	No	No	Yes	No	No	Cats	Baden-Wurttemberg																			Other	Chlamydia, Brucella	Yes
1369	N/A	N/A	N/A	N/A	N/A
1371	No	No	Yes	Yes	No	Food, Animal diseases	Rhineland-Palatinate																			Other	Coxiellosis, Brucellosis, toxoplasmosis, blue tongue	Yes	Very low risk	Very high risk	High risk	High risk	Very high risk	Very low risk	Very low risk	Very high risk	Agree completely	Disagree rather	Rather agree	Disagree completely	Disagree completely	Disagree completely	Agree completely	Disagree completely
1372	No	No	Yes	No	No	Small animals	North Rhine-Westphalia																			Other	Brucellosis, Bluetongue, Hgr. Ververminousungen	Yes	Don't know	High risk	High risk	Don't know	High risk	High risk	High risk	Very high risk	Rather agree	Rather agree	Rather agree	Rather agree	Don't know	Disagree completely	Don't know	Don't know
1373	No	No	No	Yes	No	Microbiology	Hesse																			Other	Chlamydia Coxiellen Listerien Brucella Leptospiren Border Disease	Yes	Very low risk	High risk	Very low risk	Very low risk	Very low risk	Low risk	Very low risk	Very high risk	Agree completely	Disagree completely	Agree completely	Disagree completely	Disagree completely	Disagree completely	Agree completely	Disagree completely
1374	No	No	Yes	No	No	Small animals	Rhineland-Palatinate																			Don't know		Yes
1375	N/A	N/A	N/A	N/A	N/A
1376	No	No	No	Yes	No	Poultry	Baden-Wurttemberg
1377	No	No	Yes	No	No	Small animals , Internal medicine	Baden-Wurttemberg																			Don't know		Yes	Don't know		High risk	High risk		High risk		Very high risk						Disagree completely	Agree completely
1379	No	No	No	Yes	No
1380	No	No	Yes	Yes	No	Small animals, Grosstiere und Fleischbeschau	Lower Saxony																			Don't know		Yes	Very low risk	High risk	Very low risk	Low risk	Low risk	Very low risk	Very low risk	Very high risk	Agree completely	Don't know	Rather agree	Disagree completely
1381	No	No	Yes	No	No	Small animals	Lower Saxony																			Other	Q fever	Yes	Very low risk	High risk	Very low risk	Very high risk	Low risk	Very low risk	Low risk	Very high risk	Agree completely	Rather agree	Rather agree	Disagree completely	Agree completely	Disagree completely	Disagree completely	Disagree completely
1382	N/A	N/A	N/A	N/A	N/A
1383	N/A	N/A	N/A	N/A	N/A
1384	N/A	N/A	N/A	N/A	N/A
1385	N/A	N/A	N/A	N/A	N/A
1386	No	No	Yes	No	No	Poultry	Bavaria																			Other	Chlamydia; Q Fever;	Yes		Very high risk	Very low risk	High risk	High risk	Don't know	Don't know	Very high risk	Agree completely	Rather agree	Agree completely			Disagree completely	Rather agree	Disagree completely
1387	Yes	No	No	No	No	Gynecology and obstetrics medicine	Bremen	Other	Flue, Gastroenteritis, Endokarditis	No	Don't know	Don't know	Don't know	High risk	Very low risk	Very low risk	Very low risk	Don't know	Rather agree	Disagree completely	Agree completely	Don't know	Don't know	Don't know	Agree completely
1388	No	No	No	Yes	No
1389	No	No	No	Yes	No	Pathotology	Bavaria																			Other	Brucellosis, Chlamydiosis, Q fever	Yes
1390	No	No	No	Yes	No	Bakteriologie, Mykology	Bavaria																			Other	Q fever, Chlamydiosis, Brucellosis	Yes	Low risk	Low risk	Low risk	High risk	Very low risk	High risk	Very low risk	Very high risk	Agree completely	Rather agree	Agree completely	Disagree completely	Disagree completely	Disagree completely	Agree completely	Disagree completely
1392	No	No	Yes	No	No	Cattle	Mecklenburg-West Pomerania																			Other	Clostridiosis, Salmonellosis, Brucellosis, Schmallenbergvirusinfection, BVDV infection, und noch viele andere	Yes
1393	No	No	Yes	No	No	Cattle	Mecklenburg-West Pomerania																			Other	Brucellosis, Coxiellosis, Salmonellosis, BVDV infection, Clostridiosis, Chlamydophila infection	Yes	Very low risk	Very high risk		Very high risk	Very high risk	High risk	High risk	Very high risk	Agree completely	Disagree rather	Rather agree	Disagree completely	Agree completely	Disagree completely		Disagree completely
1394	No	No	Yes	No	No	Zoo and Wildlife	Bavaria																			Other	Q fever, Chlamydia, Schmallenberg-Virus	Yes	Very low risk	Very high risk	Low risk	Low risk	High risk	Low risk	Very low risk	High risk	Rather agree	Disagree rather	Don't know	Disagree rather	Agree completely	Disagree completely	Rather agree	Disagree completely
1395	No	No	Yes	No	No	Small animals	North Rhine-Westphalia																			Other	Brucellosis	Yes	Very low risk	High risk	Low risk	High risk	Low risk	High risk	Don't know	Very high risk	Agree completely	Don't know	Don't know	Don't know	Don't know	Disagree rather	Don't know	Disagree completely
1396	No	No	No	Yes	No
1397	No	No	Yes	No	No	Small animals	North Rhine-Westphalia
1401	No	No	Yes	No	No		Hesse
1402	No	No	No	Yes	No	FoodMicrobiology	Saxony																			Other	Q fever, Chlamydiaabort, Salmonellainfection,	Yes	Very low risk	High risk	High risk	Very high risk	Low risk		Low risk	Very high risk	Agree completely	Disagree completely	Rather agree	Disagree completely		Disagree completely	Agree completely	Disagree completely
1403	No	No	Yes	No	No	Small animals	Saxony
1405	No	No	No	Yes	No		North Rhine-Westphalia
1406	No	No	Yes	No	No	Small animals	Hesse																			Other	Chlamydia, Pest de petit ruminant, Bluetonguedisease, Brucellosis	Yes	Low risk	High risk	Don't know	High risk	Low risk	Low risk	Very low risk	Very high risk	Agree completely	Don't know	Rather agree	Don't know	Don't know	Disagree completely	Don't know	Disagree completely
1407	No	No	No	Yes	No	Veterinary Health authority	Schleswig-Holstein																					Yes	Very low risk	High risk	Low risk	Very low risk	Low risk	Low risk	High risk	Very high risk	Rather agree	Disagree rather	Disagree rather	Don't know		Disagree rather	Don't know	Disagree rather
1408	No	No	Yes	No	No	Fish	Baden-Wurttemberg																			Other	Chlamydia, Brucellosis	Yes	Don't know	Very high risk	Very high risk	Very high risk	Low risk	Don't know	Low risk	Very high risk	Rather agree	Disagree rather	Disagree rather	Disagree completely	Don't know	Disagree completely	Rather agree	Disagree completely
1409	No	No	Yes	No	No	Small animals - Internal medicine	Saarland																			Don't know		Yes	Don't know	Don't know	Don't know	Don't know	Don't know	Very low risk	Very low risk	Don't know	Don't know	Don't know	Don't know	Don't know	Don't know	Don't know	Don't know	Don't know
1410	No	No	Yes	No	No	Small animals	Thuringia																					Yes	Don't know	High risk	High risk	Don't know	Don't know	Very low risk	Very low risk	High risk	Don't know	Disagree rather	Don't know	Don't know	Don't know	Disagree completely	Disagree completely	Disagree completely
1411	No	No	Yes	No	No	Ophthalmology	Lower Saxony
1412	No	No	No	Yes	No	Food	Berlin
1413	No	No	Yes	No	No
1414	No	No	No	Yes	No	Molekularbiology	Saxony-Anhalt																			Other	Q fever, Chlamydiosis	Yes	Very low risk	Low risk	Low risk	Very high risk	Low risk	Low risk	Low risk	Very high risk	Agree completely	Disagree rather	Agree completely	Disagree completely	Disagree completely	Rather agree	Disagree rather	Disagree rather
1415	No	No	Yes	No	No	Zoo- & Wildlife	Bremen
1416	N/A	N/A	N/A	N/A	N/A
1419	No	No	No	Yes	No	Pathotology	Lower Saxony																			Other	Chlamydia, Coxiellen, Bruzellen, Campylobacter, Toxoplasma	Yes	Very low risk	Very high risk	Low risk	Very low risk	Low risk	Very low risk	Low risk	Very high risk	Rather agree	Disagree completely	Agree completely	Disagree completely	Don't know	Disagree rather	Rather agree	Disagree completely
1420	No	No	No	Yes	No	Microbiology/Parasitology	Lower Saxony																			Other	Coxielliosis, Chlamydiosis, Salmonellosis, Brucellosis, Clostridiosis	Yes		High risk	Very low risk	High risk	High risk	Low risk	Low risk	Very high risk	Agree completely	Agree completely	Agree completely	Disagree rather	Agree completely	Disagree completely	Agree completely	Disagree completely
1421	No	No	No	Yes	No	Parasitology/Serology	Baden-Wurttemberg																			Other	C. perfringens Enterotoxemie, Listeriosis, Toxoplasmosis, Brucellosis, Chlamydiosis, Coxiella burnetii	Yes	Don't know	Very low risk	Low risk	High risk	Very low risk	Very low risk	Very low risk	Very high risk	Agree completely	Disagree completely	Agree completely	Disagree completely	Agree completely	Disagree completely	Disagree completely	Disagree completely
1422	No	No	No	Yes	No	Animal diseases
1423	No	No	No	Yes	No	Veterinary Health authority	Thuringia																			Other	Q fever, Brucellosis	Yes		Very high risk		High risk				Very high risk	Rather agree	Rather agree	Rather agree	Disagree completely		Disagree completely	Rather agree	Disagree completely
1424	No	No	No	No	Yes	Mykology	Bavaria
1425	No	No	Yes	No	No	Small animals	North Rhine-Westphalia
1426	No	No	Yes	No	No	Small animals,Exotic animals	Hesse																			Don't know		Yes
1427	No	No	Yes	No	No		Mecklenburg-West Pomerania																					Yes	Don't know	Don't know	Don't know	Don't know	Don't know	Don't know	Don't know	High risk	Disagree rather	Don't know	Don't know
1428	No	No	No	Yes	No	Food, Animal welfare	North Rhine-Westphalia																			Other	Q fever, Brucellosis, Bluetongue, Schmallenberg	Yes	Don't know	High risk	Low risk	Low risk	Very low risk	High risk	Very low risk	Very high risk	Rather agree	Disagree completely	Agree completely	Disagree rather	Disagree completely	Disagree completely	Rather agree	Disagree completely
1429	No	No	Yes	No	No	Small animals	North Rhine-Westphalia																			Other	Bluetonguedisease, Parasitosis	Yes	Don't know	High risk	High risk	Don't know	Don't know	High risk	Don't know	High risk	Rather agree	Don't know	Rather agree	Rather agree	Rather agree	Don't know	Rather agree	Don't know
1430	No	No	No	No	No
1431	No	No	No	Yes	No		Baden-Wurttemberg
1432	No	No	No	Yes	No	Microbiology	Lower Saxony																			Other	Q fever, Chlamydiosis, Border-Disease	Yes	Very low risk	High risk	Very low risk	High risk	Low risk	Very low risk	Very low risk	Very high risk	Agree completely	Disagree rather	Agree completely	Disagree completely	Disagree completely	Disagree completely	Agree completely	Disagree completely
1433	N/A	N/A	N/A	N/A	N/A
1435	No	No	Yes	No	No	Poultry, exotic animals	Berlin																					Yes
1436	No	No	No	Yes	No	Pathotology	Mecklenburg-West Pomerania
1437	No	No	No	Yes	No	PCR	Mecklenburg-West Pomerania																			Other	Coxiella burnetii, Brucella, Leptospiren, SBV, Chlamydia	Yes	Very low risk	Very high risk	Low risk	Very high risk	Very high risk		Very high risk	Very high risk	Agree completely	Agree completely	Disagree completely	Disagree rather	Disagree completely	Disagree completely	Rather agree	Disagree completely
1438	No	No	No	Yes	No	Animal diseases / Bacteriologie	Mecklenburg-West Pomerania																			Other	Coxiellosis, Chlamydiosis, Brucellosis, Salmonellosis, Campylobacteriosise	Yes		Very high risk						Very high risk	Rather agree	Disagree completely	Agree completely			Disagree completely		Disagree completely
1439	No	No	Yes	No	No	Small animals	North Rhine-Westphalia
1440	No	No	Yes	No	No	Horses/small animals	Rhineland-Palatinate																			Other	Chlamydiaabort,Bluetongue,Clostridia	Yes	Don't know	High risk	Low risk	High risk	Low risk	High risk	Very low risk	Very high risk	Agree completely	Disagree completely	Don't know	Don't know	Agree completely	Disagree completely	Disagree completely	Disagree completely
1441	No	No	Yes	No	No	Small animals	North Rhine-Westphalia
1443	No	Yes	No	No	No	General medicine	Baden-Wurttemberg	Other	Endokarditis, Myokarditis, Tonsillitis, Encephalitis, Meningitis	Yes	Don't know	High risk	Very low risk	High risk	Very low risk	Very low risk	Very low risk	Agree completely	Disagree rather	Disagree completely	Agree completely	Disagree completely	Disagree completely	Disagree completely	Agree completely
1445	No	No	Yes	No	No	Small animals	Baden-Wurttemberg																			Don't know		Yes
1446	No	No	Yes	No	No	surgery	Lower Saxony
1447	No	No	Yes	No	No	Internal medicine, Small animals	Schleswig-Holstein																			Other	Brucellosis, Chlamydia, Salmonella	Yes
1449	No	No	Yes	No	No	Cattle	Mecklenburg-West Pomerania																			Other	Coxiellen, Chlamydia, Bluetonguenvirus	Yes	Very low risk	High risk	Low risk	High risk	Low risk	Low risk	Very low risk	Very high risk	Agree completely	Disagree completely	Rather agree	Disagree completely	Agree completely	Disagree completely	Agree completely	Disagree completely
1450	No	No	Yes	No	No	Pathotology
1451	No	No	No	Yes	No	Serology	Schleswig-Holstein
1452	No	No	Yes	No	No	Poultry, exotic animals	Bavaria																			Other	Listeriosis, Bluetonguedisease, CAE	Yes
1453	No	No	Yes	No	No	Pigs	Lower Saxony																			Don't know		Yes	Very low risk	Very high risk	High risk	Low risk	High risk	Very low risk	Very low risk	Very high risk	Agree completely	Disagree completely	Rather agree	Disagree rather	Disagree completely	Disagree completely	Agree completely	Disagree rather
1454	N/A	N/A	N/A	N/A	N/A
1455	No	No	No	Yes	No		Baden-Wurttemberg
1456	N/A	N/A	N/A	N/A	N/A
1458	N/A	N/A	N/A	N/A	N/A
1459	No	No	Yes	No	No	Exotic animals	Berlin																					Yes	Don't know	Don't know	Don't know	Don't know	Don't know	Don't know	Don't know	Don't know	Don't know	Don't know	Don't know	Don't know	Don't know	Don't know	Don't know	Don't know
1460	No	No	No	Yes	No
1461	No	No	No	Yes	No		Bavaria																			Other	Brucellosis, Schmallenbergvirus, Bluetonguedisease	Yes	Very low risk	Low risk	Low risk	Low risk	Very low risk	Very low risk	Low risk	Very high risk	Rather agree	Disagree rather	Disagree rather	Disagree completely	Disagree completely	Disagree completely	Agree completely	Disagree completely
1462	No	No	Yes	No	No	Small animals	Baden-Wurttemberg																			Other	Bluetonguedisease, Chlamydia										Rather agree	Disagree rather	Disagree rather	Disagree completely
1465	No	No	Yes	No	No
1466	No	No	Yes	No	No
1467	No	No	No	Yes	No	laboratory, Dermatology	Hesse																					Yes	Very low risk	Very high risk	High risk	High risk	Low risk	High risk	Very low risk	Very high risk
1468	N/A	N/A	N/A	N/A	N/A
1469	No	No	Yes	No	No		North Rhine-Westphalia																			Don't know		Yes
1470	No	No	No	Yes	No	Microbiology, Immunology, Animal diseases	Thuringia																			Other	EAE, Toxoplasmosis, Coxiellosis	Yes	Very low risk	High risk	Very low risk	Low risk	Very low risk	Very low risk	Very low risk	Low risk	Agree completely	Disagree rather	Rather agree	Disagree completely	Disagree completely	Disagree completely	Rather agree	Disagree rather
1471	No	Yes	No	No	No	Human health authority, Hygenics	Baden-Wurttemberg	Other	Campylobacter, Flue, Ornithosis	Yes	Very low risk	Very high risk	Very low risk	Very high risk	Very low risk	Very low risk	Very low risk	Rather agree	Disagree completely	Disagree completely	Agree completely	Agree completely	Disagree completely	Disagree completely	Agree completely
1472	No	No	Yes	No	No		North Rhine-Westphalia																			Don't know		Yes	Very low risk	Very low risk	Very low risk	High risk	Very low risk	Low risk	Very low risk	High risk	Rather agree	Rather agree	Disagree rather	Disagree completely	Don't know	Disagree completely	Don't know	Disagree rather
1473	No	No	No	Yes	No	FoodHygenics, FleischHygenics,																						Yes
1474	No	No	Yes	No	No		North Rhine-Westphalia																					Don't know
1475	N/A	N/A	N/A	N/A	N/A
1476	No	No	Yes	No	No		Bavaria																			Don't know		No	Don't know	Don't know	Don't know	Don't know	Don't know	Don't know	Don't know	Don't know	Don't know	Don't know	Don't know	Don't know	Don't know	Don't know	Don't know	Don't know
1478	No	No	Yes	No	No	Poultry, Animal welfare	Lower Saxony																			Other	Chlamydia	Yes	Don't know	High risk	Very high risk	Low risk	Very low risk	Don't know	Don't know	Very high risk	Agree completely	Don't know	Rather agree	Don't know	Don't know	Disagree completely	Rather agree	Disagree rather
1479	No	No	No	Yes	No	Veterinary Health authority Hygenics Food; Animal diseases	Berlin																			Other	Brucellosis, Bluetongue	Yes	Low risk	High risk	Very high risk	High risk	Low risk	High risk	Very low risk	Very high risk	Rather agree	Rather agree	Disagree rather	Rather agree
1480	No	No	Yes	No	No	Small animals	Berlin																			Other	Brucellosis, Listeriosis,	Yes	Very low risk	Very high risk	Very high risk	Don't know	Very low risk	Very high risk	Very low risk	Very high risk	Agree completely	Rather agree	Rather agree	Agree completely	Don't know	Don't know	Don't know	Disagree completely
1481	No	No	No	No	Yes
1482	No	Yes	No	No	No	Pediatrics	Saarland	Other	Influenza in den Wintermonaten, auch eine Meningitis kann so beginnen	Yes	Very low risk	High risk	Very low risk	Low risk	Very low risk	Very low risk	Very low risk	Agree completely	Disagree completely	Disagree completely	Agree completely	Agree completely	Disagree rather	Disagree completely	Agree completely
1484	No	No	No	Yes	No	Molekularbiology	Baden-Wurttemberg																			Other	Chlamydia, Neospora, Coxiella, Schmalenberg-Virus	Yes	Don't know	High risk	High risk	Low risk	High risk	Low risk	High risk	Very high risk	Agree completely	Disagree rather	Agree completely	Disagree completely	Agree completely	Disagree completely		Disagree completely
1486	No	No	Yes	No	No	Small animals	Bavaria
1487	No	No	No	Yes	No	Animal welfare
1488	No	No	No	Yes	No	Pathotology	Baden-Wurttemberg																			Other	Q fever, Chlamydiaabort, Salmonella abortus ovis-Abort	Yes	Don't know	Very high risk	Low risk	Low risk		Very low risk	Very low risk	Very high risk	Agree completely	Disagree completely	Agree completely	Disagree completely		Disagree completely	Disagree completely	Disagree completely
1490	No	No	No	Yes	No		Lower Saxony																			Other	BT, QFever, Brucellosis, Chlamydia	Yes				High risk	High risk			Very high risk	Agree completely	Disagree rather	Rather agree	Disagree completely	Disagree completely	Disagree completely	Agree completely	Disagree completely
1491	No	No	Yes	No	No	Internal medicine Small animals	Lower Saxony																					Yes									Don't know	Don't know	Don't know	Don't know
1492	Yes	No	No	No	No	Microbiology Epidemiology	Bavaria	Other	Endokarditis Rezidiv	Yes	Very low risk	High risk	Very low risk	Low risk	Very low risk	Very low risk	Very low risk	Rather agree	Disagree rather	Disagree completely	Agree completely	Disagree completely	Disagree completely	Rather agree	Rather agree
1493	No	No	No	Yes	No	Bakteriology Mykology	North Rhine-Westphalia																			Other	Coxiella, Chlamydia, Brucella, Listeria, Campylobacter	Yes	Very low risk	Very high risk	Very low risk	Very high risk	Very low risk	Very low risk	Very low risk	Very high risk	Agree completely	Disagree completely	Rather agree	Disagree completely	Disagree completely	Disagree completely	Agree completely	Disagree completely
1494	No	No	No	Yes	No	Animal diseases	North Rhine-Westphalia																			Other	Brucellosis, Schmallenberg.Virus-infection, Bluetonguedisease, Border Disease, Chlamydiainfection	Yes		Very high risk		High risk	Low risk			Don't know	Agree completely	Disagree rather	Disagree rather
1495	No	Yes	No	No	No	Pediatrics		Other	Meningitis, Influenza, Norovirus	Yes
1496	No	No	No	Yes	No
1498	No	No	No	No	No
1499	No	Yes	No	No	No	Hygenics	Baden-Wurttemberg	Other	Influenza.Meningitis, Gastro-Enteritis, FSME, Borreliosis	Yes	Very low risk	Low risk	Very high risk	Very high risk	Very low risk	Very low risk	Very low risk	Agree completely	Disagree completely	Disagree completely	Agree completely	Disagree completely	Disagree completely	Agree completely	Disagree completely
1500	No	No	Yes	No	No	Microbiology	Hesse
1502	No	No	Yes	No	No	Small animals	North Rhine-Westphalia																			Other	Brucellosis, Neosporosis,	Yes					High risk		High risk	Very high risk
1503	Yes	No	No	No	No	Psychiatry	Brandenburg	Other	Influenza Meningitis Norovirusinfection Campylobacterinfection	Yes	Low risk	Low risk	Low risk	Low risk	Low risk	Low risk	Low risk	Agree completely	Rather agree	Disagree completely	Agree completely	Don't know	Don't know	Disagree completely	Agree completely
1504	No	No	No	Yes	No	Microbiology und Virology	Schleswig-Holstein																			Other	Chlamydia, Brucella, Coxiella, SBV, BDV,	Yes	Very low risk	High risk	Very low risk	Very low risk	Low risk	Very low risk	Low risk	Very high risk	Agree completely	Disagree completely	Rather agree	Disagree completely	Disagree completely	Rather agree	Disagree rather	Rather agree
1505	No	No	No	Yes	No	Food-Hygenics	Baden-Wurttemberg																			Other	Q fever, Chlamydia, Brucella	Yes	Very low risk	Very high risk	Low risk		High risk	Very low risk	Very low risk	Very high risk	Agree completely	Disagree completely	Rather agree	Disagree completely	Don't know	Disagree rather	Agree completely	Rather agree
1506	No	No	Yes	No	No	Horses	Lower Saxony																			Don't know		No
1507	No	No	No	Yes	No	Pathotology Serology
1508	No	No	No	Yes	No	Pathotology Serology
1510	Yes	No	No	No	No	Gynecology and obstetrics medicine	Hesse	Other	Viruserkrankung - Endokarditits, Tuberkulosis	Yes	Don't know	Don't know	Very low risk	Very low risk	Very low risk	Very low risk	Very low risk	Don't know	Don't know	Disagree completely	Don't know	Don't know	Don't know	Disagree rather	Rather agree
1511	No	Yes	No	No	No	public health	Brandenburg	Other	Grippalen Infekt, virlaer Infekt, Endokarditis	Yes								Rather agree	Disagree rather	Disagree completely	Agree completely
1512	No	No	Yes	No	No	Small animals	Berlin																			Other	Q fever,Brucellosis	Yes	Very low risk	Low risk	Low risk	High risk	Very low risk	Don't know	Very low risk	Very high risk	Agree completely	Disagree rather	Agree completely	Disagree completely	Don't know	Disagree rather	Don't know	Disagree completely
1513	No	No	Yes	No	No	Small animals
1514	No	No	Yes	No	No	Small animals																				Other	Chlamydia, Brucellosis, Q Fever	Yes	Very low risk	Very high risk	Low risk	Low risk	Low risk	High risk	Low risk	Very high risk	Rather agree	Disagree rather	Rather agree	Rather agree	Agree completely	Disagree rather	Rather agree	Disagree completely
1515	No	Yes	No	No	No	Hygenics	Thuringia	Other	Streptokokken,bacterial Gastroenteritis, Sepsis	Yes	Very low risk	Low risk	Very low risk	Very high risk	Very low risk	Very low risk	Very low risk	Disagree rather	Disagree completely	Disagree completely	Agree completely	Agree completely	Agree completely	Rather agree	Rather agree
1517	No	No	No	Yes	No		Hesse
1518	No	No	Yes	No	No	Small animals	Lower Saxony
1519	No	No	Yes	No	No	Cattle	Bavaria																			Other	Clamydien-i, Q fever	Yes	Very high risk											Don't know
1520	No	No	No	No	Yes
1521	No	No	Yes	No	No	Small animals	North Rhine-Westphalia																					Yes	Don't know	High risk	Don't know	Very low risk	High risk	High risk	Low risk	High risk	Agree completely	Don't know	Disagree rather	Disagree rather	Don't know	Disagree rather	Don't know	Disagree completely
1522	No	No	No	Yes	No		North Rhine-Westphalia																			Other	Chlamydia, Coxiellen, Salmonella, Toxoplasmen, Campylobacter	Yes	Very low risk	High risk	Very low risk	Low risk	Very low risk	High risk	Very low risk	Very high risk	Agree completely	Agree completely	Agree completely	Disagree completely	Don't know	Disagree completely	Disagree rather	Disagree completely
1523	No	No	Yes	No	No	Horses	North Rhine-Westphalia																			Other	Bluetongue	Yes	Don't know	Don't know	Don't know	Don't know	Don't know	Don't know	Don't know	Don't know	Agree completely	Don't know	Rather agree	Don't know	Agree completely	Disagree completely	Agree completely	Don't know
1524	No	No	No	No	No
1525	No	No	Yes	No	No	Small animals	North Rhine-Westphalia
1527	No	No	No	No	Yes	Pigse	Bavaria																			Other	Chlamydia, Moderhinke, Teschen Talfan	Yes	Low risk	High risk	High risk	Low risk	Low risk	High risk	High risk	Very high risk	Rather agree	Rather agree	Disagree rather	Disagree rather
1528	No	No	Yes	No	No	Small animals	Saxony																			Don't know		No
1529	No	No	No	Yes	No	Microbiology	Saxony-Anhalt
1530	No	Yes	No	No	No	Pediatrics	Schleswig-Holstein	Other	Viraler Infekt	Yes	Very high risk	Very high risk	Very low risk	Very high risk	Very low risk	Very low risk	High risk
1531	No	Yes	No	No	No	Pediatrics	Schleswig-Holstein	Other	Viraler Infekt,Leptospirosis,Ornithosis, Pneumonie	Yes	Very high risk	Very high risk	Very high risk	Very high risk	Very low risk	Very low risk	High risk	Agree completely	Disagree completely	Don't know	Agree completely	Agree completely	Agree completely	Disagree completely	Agree completely
1532	No	No	Yes	No	No	Small animals	North Rhine-Westphalia
1533	No	No	No	No	Yes
1534	No	No	No	Yes	No	Food	Lower Saxony																			Other	Chlamydia, Brucella, Q fever, BTV, Schmallenberg, Toxoplasmosis, Neosporosis	Yes
1536	No	No	Yes	No	No	Small animals	Lower Saxony																			Other	Chlamydia, Brucella, Listeriosis	Yes	Low risk	High risk	Very high risk	High risk	Very low risk	Don't know	Very low risk	High risk	Agree completely	Rather agree	Rather agree	Don't know
1538	No	No	No	Yes	No	Serology Virology	North Rhine-Westphalia
1539	No	No	No	Yes	No	Animal diseases diagnostic	Hamburg
1540	No	No	No	Yes	No	Food	Rhineland-Palatinate																			Other	Q fever Brucellosis
1541	No	No	No	Yes	No	Food	Rhineland-Palatinate																			Other	Q fever Brucellosis	Yes	Very low risk	High risk	Low risk	Very high risk	Low risk	Low risk		Very high risk	Rather agree	Disagree rather	Rather agree	Disagree rather		Disagree rather		Disagree completely
1542	No	Yes	No	No	No	HygenicsHuman health authority	Berlin
1543	Yes	No	No	No	No	General medicine	Brandenburg	Other	Meningitis, Virusinfekt, Endokarditis	Yes	Don't know	Don't know	High risk	Don't know	Very low risk	Very low risk	Very low risk	Don't know	Don't know	Disagree completely	Don't know	Don't know	Don't know	Don't know	Don't know
1544	No	No	Yes	No	No	Small animals	Mecklenburg-West Pomerania
1545	No	No	Yes	No	No	Exotic animals	Berlin																			Other	Blue tongue, coxiellen, Brucella	Yes	Very low risk	Very high risk	Don't know	High risk	High risk	Very low risk	Very low risk	Very high risk	Agree completely	Don't know	Rather agree	Disagree completely	Disagree completely	Disagree rather	Don't know	Disagree rather
1546	No	No	Yes	No	No	Small animals	Baden-Wurttemberg																			Other	Bluetongue, Chlamydia	Yes	Very low risk	Very high risk	Very high risk	Very high risk	High risk		Low risk	Very high risk	Agree completely	Disagree rather	Rather agree	Disagree rather	Rather agree	Disagree completely	Don't know	Disagree rather
1547	No	Yes	No	No	No	general medicine	Saarland
1548	N/A	N/A	N/A	N/A	N/A
1549	No	No	Yes	No	No	Small animals	Baden-Wurttemberg																			Other	Bluetongue Q Fever Chlamydia	Yes
1550	No	No	No	No	Yes		Lower Saxony
1551	No	Yes	No	No	No	Internal medicine Human health authority	Lower Saxony	Other	Meningokokkenmeningitis, Virusmengitis, Salmonellosis, Hantavirusinfection, FSME	Yes	Very low risk	High risk	Very low risk	High risk	Very low risk	Very low risk	Very low risk	Agree completely	Agree completely	Don't know	Agree completely	Disagree completely	Disagree completely	Disagree rather	Agree completely
1552	No	No	Yes	No	No	Small animals	Bavaria
1553	No	No	Yes	No	No	Small animals	Bavaria																					No
1554	N/A	N/A	N/A	N/A	N/A
1555	No	No	Yes	No	No	Livestock, small animals	Bavaria																						Don't know	High risk	High risk	Very high risk	Low risk	Low risk	Very low risk	Very high risk	Agree completely	Rather agree	Agree completely	Disagree rather	Agree completely	Agree completely	Agree completely	Disagree completely
1556	No	No	Yes	No	No	Exotic animals	North Rhine-Westphalia																			Other	Q fever	Yes	Very low risk	Don't know	Very low risk	Low risk	Very low risk		Very low risk	Very high risk	Rather agree	Rather agree	Rather agree	Disagree completely	Don't know	Don't know	Disagree completely	Disagree completely
1558	No	Yes	No	No	No	General medicine	Hesse	Other	Aspergillosis, EBV, Hantavirus	Yes	Low risk	Low risk	Low risk	Low risk	Low risk	Low risk	Low risk	Agree completely	Rather agree	Disagree completely	Disagree completely	Don't know	Rather agree	Disagree rather	Disagree rather
1563	No	No	No	Yes	No	Animal diseases, Epidemiology	North Rhine-Westphalia
1565	No	No	Yes	No	No	Small animals	Bavaria																			Other	Coxiela burneti, Chlamydia, Herpes ?	Yes	Don't know	High risk	Don't know	Very high risk	Low risk	Very high risk	Very low risk	Very high risk	Agree completely	Don't know	Rather agree	Disagree completely	Agree completely	Disagree completely	Don't know	Agree completely
1566	No	No	Yes	Yes	No		Schleswig-Holstein																			Other	Chlamydia,Brucellosis	Yes		High risk	High risk					Low risk	Rather agree	Disagree rather			Agree completely	Disagree rather	Rather agree	Disagree completely
1567	No	No	Yes	No	No	Livestock	Lower Saxony																					Yes	Don't know	High risk	High risk	Don't know	Don't know	Don't know	Don't know	High risk	Agree completely	Agree completely	Don't know	Don't know
1568	No	No	No	No	No
1569	No	No	Yes	No	No	Small animals	Rhineland-Palatinate																			Don't know		Don't know	Don't know	Don't know	Don't know	Don't know	Don't know	Don't know	Don't know	Don't know
1570	No	Yes	No	No	No	General medicine	Hesse	Other	Streptokokkeninfekt, Virale Infekte	Yes	Very low risk	Low risk	Very low risk	Very high risk	Very low risk	Very low risk	Very low risk	Agree completely	Disagree rather	Don't know	Agree completely	Agree completely	Agree completely	Rather agree	Rather agree
1571	No	No	Yes	No	No	Small animals	Bavaria																			Don't know		Yes	Don't know	Don't know	Don't know	Don't know	Don't know	Don't know	Don't know	Don't know	Don't know	Don't know	Don't know	Don't know	Don't know	Rather agree	Don't know	Don't know
1572	Yes	No	No	No	No	General medicine	Schleswig-Holstein
1573	Yes	No	No	No	No	Pediatrics	Schleswig-Holstein	Other	meningitis	Yes	Very low risk	High risk	Very low risk	Low risk	Very low risk	Very low risk	Very low risk	Agree completely	Disagree completely	Disagree completely	Agree completely	Disagree completely	Agree completely	Disagree rather	Agree completely
1574	No	No	Yes	No	No	Small animals Exotic animals	Baden-Wurttemberg																			Don't know		Yes		High risk	Very high risk	Low risk	High risk	High risk	Very low risk	High risk	Disagree completely	Disagree completely	Agree completely	Rather agree	Don't know	Disagree completely	Disagree completely	Disagree completely
1575	No	No	Yes	No	No	General medicine																				Other	Schmallenbergvirus, Brucellosis, Chlamydiosis,	Yes		High risk	High risk	High risk	High risk	Low risk	Low risk	Low risk	Rather agree	Rather agree	Don't know	Rather agree	Agree completely	Disagree completely
1576	No	Yes	No	No	No	Epidemiology	Baden-Wurttemberg	Other	Q Fever
1577	No	Yes	No	No	No					Yes
1578	No	Yes	No	No	No	Hygenics	Baden-Wurttemberg	Other	q Fever	Yes	Low risk	Very high risk	Very low risk	High risk	Very low risk	Very low risk	Very low risk	Agree completely	Disagree completely	Disagree completely	Agree completely	Disagree completely	Disagree completely	Disagree rather	Agree completely
1579	No	No	Yes	No	No	Livestock, small animals	Baden-Wurttemberg																			Other	Q fever, Brucellosis, Blue tongue, Ovines Herpesvirus,	Yes	Low risk	Low risk	High risk	High risk	Low risk	High risk	Very high risk	Very high risk	Agree completely	Disagree completely	Agree completely	Disagree completely	Disagree completely	Agree completely	Agree completely	Disagree completely
1580	No	No	Yes	No	No	Livestock	North Rhine-Westphalia																			Other	Clamydien, Toxoplasmosis, Schmallenberg	Yes	Don't know	Low risk	Very low risk	High risk	Very low risk	Low risk	High risk	Low risk	Agree completely	Don't know	Rather agree	Disagree completely	Rather agree	Disagree rather	Rather agree	Disagree completely
1581	No	No	Yes	No	No	Small animals	Bavaria																			Other	BHV-1, BHV-2	Yes	Don't know	High risk	Very high risk	Don't know	Very low risk	Don't know	Don't know	Don't know	Don't know	Don't know	Don't know	Don't know	Don't know	Disagree completely	Don't know	Disagree completely
1582	No	No	No	Yes	No	Epidemiology / Virology	Lower Saxony																			Other	Chlamydiainfection	Yes	Very low risk	Low risk	Low risk	Low risk	Low risk	Don't know	Very low risk	High risk	Agree completely	Disagree rather	Disagree rather	Disagree rather	Disagree rather	Disagree completely	Agree completely	Disagree completely
1583	No	No	No	Yes	No	Food, Hygenics	Lower Saxony																			Other	Toxoplasmosis; Chlamydia	Yes		High risk	Very high risk	Low risk	Very low risk		Low risk	Very high risk	Rather agree	Disagree completely	Rather agree	Don't know	Agree completely	Disagree completely	Agree completely	Disagree rather
1584	No	No	No	Yes	No	Animal welfare, Animal diseases	Lower Saxony																			Other	Brucellosis, Q fever, Chlamydiosis, Listeriosis, Leptospirosis	Yes	Don't know	Don't know	Don't know	Very high risk	Don't know	Don't know	Don't know	Very high risk	Agree completely	Don't know	Agree completely	Disagree completely
1585	No	No	No	Yes	No	Animal diseases/Animal welfare	Lower Saxony																			Other	Q fever(Coxiellen); Mykotoxine;Brucella ovis; Brucella caprae; Streptokokken	Yes		High risk	Low risk	Very high risk	High risk	Low risk	High risk	Very high risk	Agree completely	Disagree rather	Agree completely	Agree completely	Agree completely	Disagree completely	Rather agree	Disagree completely
1586	No	No	No	Yes	No	Food	Lower Saxony																			Other	Brucellosis	Yes	Don't know	Low risk	Low risk	Very low risk	Very low risk	Don't know	Very low risk	Very high risk	Don't know	Don't know	Agree completely	Disagree completely	Don't know	Don't know	Don't know	Agree completely
1587	No	No	No	Yes	No		Lower Saxony
1588	No	Yes	No	No	No		Bavaria
1589	No	Yes	No	No	No	Hygenics	Baden-Wurttemberg	Other	Listeriosis, Q fever, EHEC-Erkrankung,	Yes	Low risk	High risk	Low risk	High risk	Low risk	Very low risk	Low risk	Agree completely	Rather agree	Disagree rather	Agree completely	Disagree completely	Disagree completely	Disagree completely	Agree completely
1590	No	Yes	No	No	No		Bavaria
1591	No	No	No	No	No
1592	Yes	No	No	No	No
1593	No	No	Yes	No	No	Internal medicine	Hesse																			Other	Bluetonguenerkrankung, Q Fever	Yes	Don't know	High risk	High risk	Very high risk	High risk	Very low risk	Very low risk	Very high risk
1594	N/A	N/A	N/A	N/A	N/A
1595	No	No	No	No	Yes	laboratory	Bavaria	Other	Noro Virus, Rota, Influenza		Very low risk	Very high risk	Very low risk	Very high risk	Low risk	Low risk	Very low risk	Rather agree	Disagree completely	Disagree completely	Agree completely				Agree completely
1596	No	Yes	No	No	No	General medicine Public Health	Bavaria	Other	Salmonella, Shigellen, viral hämorrhagische Fever Tularämie Clostridia	Yes	Very low risk	Low risk	Low risk	Very high risk	Very low risk	Very low risk	Very low risk	Agree completely	Rather agree	Disagree completely	Agree completely	Agree completely	Disagree completely	Disagree completely	Agree completely
1597	No	No	No	No	No
1598	No	Yes	No	No	No		Bavaria	Other	Meningitis,Septikämie	Yes	Very low risk	High risk	Low risk	Very high risk	Very low risk	Very low risk	Very low risk	Agree completely	Rather agree	Disagree completely	Agree completely	Rather agree		Disagree completely	Agree completely
1599	No	Yes	No	No	No		Bavaria	Other	Coxackie, Influenza, Meningitis, reaktivierte Endokarditis, Borreliosis	Yes	Low risk	Low risk	Low risk	Low risk	Very low risk	Very low risk	Very low risk	Agree completely	Disagree completely	Disagree completely	Agree completely	Agree completely	Disagree completely	Disagree completely	Rather agree
1600	No	Yes	No	No	No	Infection protection	Bavaria	Other	Influenza, Norovirus, Meningokokkenmeningitis, Pneumokokkeninfection, Campylobacterinfection	Yes	Very low risk	Very high risk	Very low risk	High risk	Very low risk	Very low risk	Very low risk	Rather agree	Disagree rather	Disagree completely	Agree completely	Agree completely	Rather agree	Disagree completely	Agree completely
1601	No	Yes	No	No	No	internal medicine	Bavaria	Other	Flue like infection Endokarditis	Yes
1602	No	Yes	No	No	No	Hygenics Infection protection	Bavaria
1603	No	Yes	No	No	No		Bavaria			Yes	Very low risk	Low risk	Very low risk	Low risk	Very low risk	Very low risk	Very low risk	Rather agree	Disagree completely	Disagree completely
1604	No	Yes	No	No	No	General medicine	Bavaria	Other	bakterielle Meningitis, virale Gastroenteritis, VHF z.B. West-Nil-Fever	Yes	Very low risk	High risk	Very low risk	High risk	Very low risk	Very low risk	Very low risk	Agree completely	Disagree completely	Disagree completely	Agree completely	Agree completely	Agree completely	Disagree completely	Agree completely
1605	No	Yes	No	No	No	Human health authority	Bavaria
1606	No	No	Yes	No	No	Internal medicine	Thuringia																			Other	Chlamydia	Yes
1607	No	Yes	No	No	No		Bavaria	Don't know		Yes	Very low risk	Very high risk	Very low risk	Very high risk	Very low risk	Very low risk	Very low risk	Rather agree	Disagree completely	Disagree completely	Rather agree	Disagree completely	Disagree completely	Disagree rather	Rather agree
1608	No	Yes	No	No	No	Human health authority	Bavaria	Other	Meningitis, Flue, andere virale infectionen	Yes	Low risk	High risk	Low risk	High risk	Low risk	Low risk	Low risk	Agree completely	Disagree rather	Disagree completely	Agree completely	Disagree completely	Disagree completely	Disagree completely	Agree completely
1609	No	Yes	No	No	No	General medicine	Bavaria	Don't know		Yes	Low risk	Very high risk	Very low risk	Low risk	Very low risk	Very low risk	Very low risk	Agree completely	Don't know	Disagree completely	Agree completely
1610	No	Yes	No	No	No	Pneumology	Bavaria	Other	FSME, Influenza, Norovirus-infection, Salmonellosis	Yes	Very low risk		Low risk	High risk	Very low risk	Very low risk	Very low risk	Agree completely	Disagree completely	Disagree completely	Agree completely	Disagree completely	Disagree completely	Disagree completely	Rather agree
1611	No	Yes	No	No	No	Human health authority	Bavaria	Other	Endokarditis Influenza Flue like infection	Yes	Very low risk	Low risk	Very low risk	Low risk	Very low risk	Very low risk	Very low risk	Rather agree	Disagree completely	Disagree completely	Agree completely	Disagree completely	Agree completely	Disagree rather	Disagree rather
1612	No	Yes	No	No	No	Internal medicine Medizin, Human health authority	Bavaria	Other	Influenza, Salmonellosis, Meningitis, Pneumonie (z.B. Legionellen, Pneumokokken), Leptospiren	Yes	Very low risk	Low risk	Very low risk	Low risk	Very low risk	Very low risk	Very low risk	Agree completely	Disagree completely	Disagree completely	Agree completely	Disagree completely	Disagree completely	Disagree completely	Agree completely
1613	No	Yes	No	No	No		Bavaria			Yes	Very low risk	Low risk		High risk	Very low risk	Very low risk	Very low risk	Agree completely	Disagree completely		Agree completely	Disagree completely	Disagree completely	Disagree completely	Agree completely
1614	No	Yes	No	No	No		Bavaria	Other	virale Gastroenteritis (Noro, Rota.....) SalmonellosisCampylobacteriosis, Listeriosis, E-coli (VTEC)	Yes								Agree completely	Disagree completely	Rather agree	Disagree completely	Disagree completely	Disagree completely	Disagree completely	Disagree completely
1615	No	Yes	No	No	No	Pneumology	Bavaria	Other	FSME, Noro-Virus-infection, Salmonellosis, Q fever	Yes	Very low risk	High risk	Low risk	Very high risk	Very low risk	Very low risk	Very low risk	Agree completely	Disagree completely	Disagree completely	Agree completely	Disagree completely	Disagree completely	Disagree completely	Agree completely
1616	No	Yes	No	No	No	Internal medicine, Pneumology	Bavaria	Other	Noro, Influenza, Meningitis
1617	No	Yes	No	No	No	Infection protection	Bavaria	Other	Meningokokken, Influenza, Staphykokken, EHEC/HUS,EBV	Yes	Low risk	High risk	Low risk	Low risk	Very low risk	Very low risk	Very low risk	Rather agree	Disagree rather	Disagree completely	Agree completely	Disagree completely	Disagree completely	Disagree rather	Rather agree
1618	No	No	No	No	No
1619	No	Yes	No	No	No	Infection protection	Bavaria	Other	Masern, TBC, Mumps,	Yes	Don't know	Low risk	Very low risk	Very high risk	Very low risk	Very low risk	Very low risk	Agree completely	Don't know	Disagree completely	Disagree rather
1620	No	Yes	No	No	No	Human health authority	Bavaria
1622	No	Yes	No	No	No	Infection protection, General medicineer	Bavaria	Other	Meningitis, Influenza, Norovirus, Myocarditis, Q fever	Yes	Very low risk	Very high risk	Low risk	Very high risk	Very low risk	Very low risk	Very low risk	Agree completely	Disagree completely	Disagree completely	Agree completely	Disagree completely	Disagree completely	Disagree completely	Agree completely
1623	No	Yes	No	No	No	Pediatrics	Bavaria	Other	Endocarditis, Influenza, Meningitis	Yes								Agree completely	Disagree completely		Agree completely	Disagree completely	Disagree completely	Disagree rather	Agree completely
1624	No	Yes	No	No	No		Bavaria	Other	z. B. Influenza	Yes	High risk	Very high risk	Low risk	Very high risk	Low risk	Very low risk	Very low risk	Agree completely	Rather agree	Disagree completely	Agree completely
1625	No	Yes	No	No	No		Bavaria
1626	No	Yes	No	No	No		Bavaria	Other	Influenza, Meningitis, Endokarditis	Yes	Very low risk	Low risk	Very low risk	High risk	Very low risk	Very low risk	Very low risk	Agree completely	Disagree completely	Don't know	Agree completely	Disagree completely	Disagree completely	Don't know	Rather agree
1627	No	Yes	No	No	No		Bavaria	Other	Influenza, Meningitis, Endokarditis	Yes	Very low risk	Low risk	Very low risk	High risk	Very low risk	Very low risk	Very low risk	Agree completely	Disagree completely	Don't know	Agree completely	Disagree completely	Disagree completely	Don't know	Rather agree
1628	No	Yes	No	No	No	Hygenics	Bavaria	Other	Enteroviren Meningokokken andere bakt. Erreger with Septikämie udn Mening(oenzphal)itis Q fever?	Yes	Low risk	High risk	High risk	High risk	Very low risk	Very low risk	Low risk	Agree completely	Disagree rather	Disagree completely	Agree completely	Agree completely	Disagree completely	Disagree rather	Agree completely
1629	No	No	No	No	Yes
1630	No	Yes	No	No	No	Human health authority	Bavaria	Don't know		Yes
1631	No	Yes	No	No	No	Human health authority	Bavaria	Other	Meningitis	Yes
1632	N/A	N/A	N/A	N/A	N/A
1633	No	No	No	No	Yes		Bavaria	Don't know		Yes	Very low risk	Low risk	High risk		High risk	Low risk	Very low risk	Rather agree	Rather agree	Rather agree	Rather agree	Agree completely	Agree completely	Rather agree	Rather agree
1634	No	Yes	No	No	No	pneumology	Bavaria	Other	meningitis	Yes	Very low risk	High risk	Very low risk	Very high risk	Very low risk	Very low risk	Very low risk	Don't know	Disagree rather	Disagree completely	Agree completely	Disagree completely	Disagree completely	Disagree completely	Rather agree
1635	No	Yes	No	No	No	Human health authority	Bavaria	Other	Influenza, RSV, Enteroviren,	Yes	Low risk	High risk	Low risk	Very high risk	Very low risk	Very low risk	Very low risk	Agree completely	Disagree rather	Disagree completely	Agree completely	Disagree completely	Disagree completely	Disagree completely	Agree completely
1636	No	Yes	No	No	No	Internal medicine	Bavaria	Don't know		Yes
1637	No	Yes	No	No	No	General medicine	Bavaria	Other	Influenza	Yes	Low risk	High risk	Very low risk	High risk	Very low risk	Very low risk	Very low risk	Disagree completely	Disagree rather	Disagree rather	Agree completely	Disagree completely	Disagree completely	Rather agree	Rather agree
1638	No	No	No	No	Yes		Bavaria	Other	Salmonellosis, Campylobakter	Yes	Low risk	High risk	Very low risk	Very high risk	Very low risk	Very low risk	Very low risk	Rather agree	Disagree rather	Disagree completely	Agree completely
1640	No	Yes	No	No	No	General medicine,Human health authority	Bavaria	Other	FSME Meningitis, Meningokokken, andere virale Meningitiden	Yes	Low risk	Very high risk	Very low risk	Very high risk	Very low risk	Very low risk	Very low risk	Agree completely	Disagree rather		Agree completely	Disagree completely	Disagree completely	Disagree completely	Agree completely
1641	No	No	No	No	Yes
1642	No	Yes	No	No	No	Pneumology	Bavaria	Other	Norovirusinfekt, Salmonellosis, Typhus, virale oderbacterial Meningitis	Yes	Very low risk	High risk	Very low risk	High risk	Very low risk	Very low risk	Very low risk	Don't know	Disagree completely	Disagree completely	Agree completely	Disagree completely	Disagree completely	Rather agree	Rather agree
1643	No	No	No	Yes	No	Pathotology
1644	No	Yes	No	No	No		Bavaria	Other	VirusFlue, versch. Gastroenteritiserreger	Yes	Very low risk	High risk	Very low risk	High risk	Very low risk	Very low risk	Very low risk	Agree completely	Disagree rather	Disagree completely	Agree completely	Rather agree	Disagree completely	Disagree rather	Rather agree
1645	No	Yes	No	No	No		Bavaria	Other
1646	No	Yes	No	No	No		Hamburg	Other	Q Fever Endokarditis, Streptokokken Endokarditis, Bartonelosis, Brucelosis, (Meningo-)TBC	Yes		Very high risk	Very low risk	Very high risk	Very low risk	Very low risk		Agree completely	Disagree rather		Agree completely	Rather agree	Rather agree		Agree completely
1647	No	Yes	No	No	No	Infection protection	Bavaria			Yes	Very low risk	Low risk	Very low risk	Low risk	Very low risk	Very low risk	Very low risk	Rather agree	Disagree completely	Disagree completely	Agree completely	Agree completely	Agree completely	Disagree rather	Agree completely
1649	No	No	No	Yes	No	Food	Baden-Wurttemberg																			Other	Chlamydia, Schmallenberg, Bluetongue, Q fever, Brucellosis	Yes	Low risk	High risk	Very high risk	High risk	High risk	Very high risk	High risk	Very high risk	Agree completely	Rather agree	Disagree rather	Disagree completely	Rather agree	Disagree rather	Agree completely	Rather agree
1650	No	Yes	No	No	No	Infection protection	Bavaria	Other	Gastroenteritis, Endokarditis, Influenza	Yes	Low risk	Very high risk	Very low risk	Very high risk		Very low risk	Very low risk	Rather agree	Disagree rather	Disagree completely	Agree completely	Disagree completely	Disagree completely	Disagree rather	Disagree completely
1651	No	No	No	Yes	No	Foodüberwachung	North Rhine-Westphalia																			Other	Q fever, Chlamydiosis, Brucellosis	Yes	Very low risk	Low risk	Low risk	Low risk	Low risk	Low risk	Very low risk	High risk	Agree completely	Rather agree	Agree completely	Disagree rather	Disagree completely	Disagree completely	Agree completely	Disagree completely
1652	No	Yes	No	No	No		Bavaria			Yes	Very low risk	High risk	Very low risk	Very high risk	Very low risk	Very low risk	Very low risk	Agree completely	Agree completely	Disagree completely	Agree completely	Don't know	Don't know	Don't know	Don't know
