# Supplementary material for: Q fever expertise among human and veterinary health professionals in Germany – A stakeholder analysis of knowledge gaps
Source: PLoS One. 2022 Mar 3;17(3):e0264629. doi: 10.1371/journal.pone.0264629 (PMC8893703; doi:10.1371/journal.pone.0264629)
Supplement: S6 Table — (XLSX) [file pone.0264629.s007.xlsx]

## Sheet: Category development
Stakeholder group	Sub category - level 1	Sub category - level 2	Summary	Original text (translated from German to English)
Human health professionals/Practitioners	.	.	Use existing structures	Use existing structures
Human health professionals/Practitioners	Direct conversation	.	Conversation	Conversation
Human health professionals/Practitioners	Direct conversation	Conversation partners	Conversation together with laboratory	Together with laboratory
Human health professionals/Practitioners	Direct conversation	Conversation partners	Conversation together with public health authority employees on district level	Together with public health authority on district level
Human health professionals/Practitioners	Direct conversation	Conversation partners	Conversation between human and veterinary health professionals, esp. health authority employees	Between physicians + veterinarians -> ‘health authority employees’!
Human health professionals/Practitioners	Direct conversation	Conversation partners	Q fever working group per federal state	1 Q fever working group per federal state
Human health professionals/Practitioners	Direct conversation	Conversation tools	Conversation by telephone	Telephone
Human health professionals/Practitioners	Official institutions	Specialist assosiations	Medical Associations	Medical Associations
Human health professionals/Practitioners	Reading material	Open Access; Specialist literature	Internet (RKI/Pub Med/KRINKO)	Internet (RKI/Pub Med/KRINKO)
Human health professionals/Practitioners	Reading material	Specialist literature	Medical association magazine	Medical association magazine
Human health professionals/Practitioners	Seminar	Academic education	Integrating Q fever in zoonosis education	Integrating Q fever in zoonosis education
Human health professionals/Practitioners	Seminar	Conferences	Expert conference	Expert conference
Human health professionals/Practitioners	Seminar	E-Learning	Casus Webinar/e-Learning	Casus Webinar/e-Learning
Human health professionals/Practitioners	Seminar	Lectures	Lectures	Lectures
Human health professionals/Health authority employees	.	.	Use existing structures	Use existing structures
Human health professionals/Health authority employees	.	.	Internet	Internet
Human health professionals/Health authority employees	Direct conversation	.	Conversation	Conversation
Human health professionals/Health authority employees	Direct conversation	Conversation partners	Conversation with veterinaryhealth professionals	Conversation with veterinarians
Human health professionals/Health authority employees	Direct conversation	Conversation partners	Discussions with colleagues	Discussions with colleagues
Human health professionals/Health authority employees	Direct conversation	Conversation partners	Q fever work group for each district	Q fever work group for each district
Human health professionals/Health authority employees	Direct conversation	Conversation partners	Official contact person, short official channels	Official contact person, short official channels
Human health professionals/Health authority employees	Direct conversation	Conversation partners	Assembly of animal owners	Assembly of animal owners
Human health professionals/Health authority employees	Direct conversation	Conversation partners; Conversation tools	Public health authority team meetings (continued education)	Public health authority team meetings (continued education)
Human health professionals/Health authority employees	Official institutions	Governmental institutions	Chamber of Agriculture	Chamber of Agriculture
Human health professionals/Health authority employees	Official institutions	Governmental institutions	RKI	RKI
Human health professionals/Health authority employees	Official institutions	Governmental institutions	RKI	RKI
Human health professionals/Health authority employees	Official institutions	Governmental institutions	Federal Centre for Health Education	Federal Centre for Health Education
Human health professionals/Health authority employees	Official institutions	Governmental institutions	Federal Environment Agency	Federal Environment Agency
Human health professionals/Health authority employees	Official institutions	Governmental institutions	Federal Institute for Risk Assessment	Federal Institute for Risk Assessment
Human health professionals/Health authority employees	Official institutions	Specialist assosiations	educational institution subject to public law (AfÖG)	educational institution subject to public law (AfÖG)
Human health professionals/Health authority employees	Reading material	Legislation	Legislation	Legislation
Human health professionals/Health authority employees	Reading material	Official guidance documents	Information sheets	Information sheets
Human health professionals/Health authority employees	Reading material	Official guidance documents	Catalogue of measures	Catalogue of measures
Human health professionals/Health authority employees	Reading material	Open Access; Specialist literature	Database (RKI)	Database (RKI)
Human health professionals/Health authority employees	Reading material	Open Access; Specialist literature	Federal Health Gazette	Federal Health Gazette
Human health professionals/Health authority employees	Reading material	Open Access; Specialist literature	RKI tool + magazine (Epi-Info/-Bull)Open Access	RKI tool + magazine (Epi-Info/-Bull)Open Access
Human health professionals/Health authority employees	Reading material	Open Access; Specialist literature	CDC, PubMed, LQL, BSB	CDC, PubMed, LQL, BSB
Human health professionals/Health authority employees	Reading material	Open Access; Specialist literature	App´s (MSD, MedScape, Twitter)	App´s (MSD, MedScape, Twitter)
Human health professionals/Health authority employees	Reading material	Open Access; Specialist literature	Google scholar, Open Access literature	Google scholar, Open Access literature
Human health professionals/Health authority employees	Reading material	Open Access; Specialist literature	Homepage of the Austrian Department of Health	Homepage of the Austrian Department of Health
Human health professionals/Health authority employees	Reading material	Open Access; Specialist literature	THE homepage about Zoonoses	THE homepage about Zoonoses
Human health professionals/Health authority employees	Reading material	Specialist literature	Zoonoses textbook	Zoonoses textbook
Human health professionals/Health authority employees	Seminar	Conferences	Expert conference (BVÖGD)	Expert conference (BVÖGD)
Human health professionals/Health authority employees	Seminar	Conferences	Zoonosis-symposium, Berlin	Zoonosis-symposium, Berlin
Human health professionals/Health authority employees	Seminar	Lectures	Lectures	Lectures
Human health professionals/Health authority employees	Seminar	Lectures	Lectures by industry (Coxevac)	Lectures by industry (Coxevac)
Veterinary health professionals/Health authority employees	.	.	Internet	Internet
Veterinary health professionals/Health authority employees	Direct conversation	Conversation partners	Discussions with colleagues on site	Discussions with colleagues on site
Veterinary health professionals/Health authority employees	Direct conversation	Conversation partners; Conversation tools	Immediate technical discussions (telephone)	Immediate technical discussions (telephone)
Veterinary health professionals/Health authority employees	Direct conversation	Conversation partners; Conversation tools	Personal conversation (e-mail, social media)	Personal conversation (e-mail, social media)
Veterinary health professionals/Health authority employees	Official institutions	Governmental institutions	Animal disease information centers	Animal disease information centers
Veterinary health professionals/Health authority employees	Reading material	Official guidance documents; Specialist literature	textbooks + information sheets	textbooks + information sheets
Veterinary health professionals/Health authority employees	Reading material	Open Access; Specialist literature	homepage about Zoonoses for physicians + veterinarians	homepage about Zoonoses for physicians + veterinarians
Veterinary health professionals/Health authority employees	Reading material	Open Access; Specialist literature	Open Access literature	Open Access literature
Veterinary health professionals/Health authority employees	Reading material	Specialist literature	Specialist literature; lecture	Specialist literature; lecture
Veterinary health professionals/Health authority employees	Reading material	Specialist literature	Specialist literature	Specialist literature
Veterinary health professionals/Health authority employees	Reading material	Specialist literature	„Good advertising“ in association magazines	„Good advertising“ in association magazines
Veterinary health professionals/Health authority employees	Seminar	Advanced education	Advanced education	Advanced education
Veterinary health professionals/Health authority employees	Seminar	Advanced education	obligation	obligation
Veterinary health professionals/Health authority employees	Seminar	Advanced education	training certificate	training certificate
Veterinary health professionals/Health authority employees	Seminar	Advanced education; E-Learning	Online advanced training (interaktiv)	Online advanced training (interaktiv)
Veterinary health professionals/Health authority employees	Seminar	Conferences	Veterinarians specialized in small animals (dogs, cats) must be sensitized at conferences	Veterinarians specialized in small animals (dogs, cats) must be sensitized at conferences
Veterinary health professionals/Health authority employees	Seminar	Conferences; Workshops	workshops, conferences	workshops, conferences
Veterinary health professionals/Health authority employees	Seminar	Conferences; Workshops	Conferences, workshops	Conferences, workshops
Veterinary health professionals/Health authority employees	Seminar	E-Learning	video recording	video recording
Veterinary health professionals/Health authority employees	Seminar	E-Learning	online	online
Veterinary health professionals/Health authority employees	Seminar	E-Learning	E-learning	E-learning
Veterinary health professionals/Health authority employees	Seminar	Workshops	Face-to-face training	Face-to-face training
Veterinary health professionals/Health authority employees	Direct conversation	Conversation partners	press	press
Veterinary health professionals/Health authority employees	Direct conversation	Conversation partners	In the context of a Q fever case	In the context of a Q fever case
Veterinary health professionals/Health authority employees	Direct conversation	Conversation partners	Conversations with colleagues	Conversations with colleagues
Veterinary health professionals/Health authority employees	Direct conversation	Conversation partners	Direct contact to colleagues	Direct contact to colleagues
Veterinary health professionals/Health authority employees	Direct conversation	Conversation partners; Conversation tools	professional groups (E-Mail?, Newsletter)	professional groups (E-Mail?, Newsletter)
Veterinary health professionals/Health authority employees	Direct conversation	Conversation partners; Conversation tools	Immediate technical discussions (telephone)	Immediate technical discussions (telephone)
Veterinary health professionals/Health authority employees	Reading material	.	visual	visual
Veterinary health professionals/Health authority employees	Reading material	.	reading	reading
Veterinary health professionals/Health authority employees	Reading material	Open Access; Specialist literature	Publication, Internet	Publication, Internet
Veterinary health professionals/Health authority employees	Seminar	Advanced education	Obligational advanced training	Obligational advanced training
Veterinary health professionals/Health authority employees	Seminar	Advanced education	advanced training for health authority trainees	advanced training for health authority trainees
Veterinary health professionals/Health authority employees	Seminar	Advanced education	Internal advanced training	Internal advanced training
Veterinary health professionals/Health authority employees	Seminar	Conferences; Workshops	Conferences + workshops	Conferences + workshops
Veterinary health professionals/Health authority employees	Seminar	E-Learning	Online (interactive)	Online (interactive)
Veterinary health professionals/Health authority employees	Seminar	E-Learning	E-Learning	E-Learning
Veterinary health professionals/Health authority employees	Seminar	Lectures	Lectures with good pictures	Lectures with good pictures
Veterinary health professionals/Health authority employees	Seminar	Lectures	Lectures by health authority department	Lectures by health authority department
Veterinary health professionals/Health authority employees	Seminar	Workshops	Face-to-face training	Face-to-face training

## Sheet: Code book
Name of the sub category - level 1	Name of the sub category - level 2 / contentual description	Application of the category; (always taking into account the arrangement of the statements on the pinboards AND the stakeholder group for which the statement was written)	Excample
Direct conversation	.	phrases that describe Conversation as an information source to close knowledge gaps. catchphrases: Conversation	"Conversation"
	Conversation tool	phrases that describe Conversation tools as an information source to close knowledge gaps. catchphrases: Telephone, E-Mail	"Telephone"
	Conversation partners	phrases that describe Conversation partners as an information source to close knowledge gaps. catchphrases: Animal and human; veterinary and physician; veterinarian and animal owner; press	"Between physicians + veterinarians -> ‘health authority employees’!"
Existing structures	.	phrases that describe existing structures as an information source to close knowledge gaps. catchphrases: existing structures	"Open Acess"
	Open Access	phrases that describe Open Access of existing structures as an information source to close knowledge gaps. catchphrases: Internet	"Internet"
	Specialist institutions	phrases that describe specialist institutions as existing structures as an information source to close knowledge gaps. catchphrases: any official institution or specialist association	"Robert Koch Institute"
Reading material	Interdisziplinarity	phrases that describe interdisciplinary reading material as an information source to close knowledge gaps. catchphrases: zoonoses text book; zoonoses homepage	"Zoonoses textbook"
	Legislation	phrases that describe legislation as reading material as an information source to close knowledge gaps. catchphrases: legal regime; IfSG; §	"Legislation"
	Official health institution statements	phrases that describe official health institution statements as reading material as an information source to close knowledge gaps. catchphrases: any reading material by official institutions like the Robert Koch Institute (RKI)	"RKI tool + magazine (Epi-Info/-Bull)Open Access"
	Official guidance documents	phrases that describe official instructions as reading material as an information source to close knowledge gaps. catchphrases: information sheets; catalogue	"Catalogue of measures"
	Open Access	phrases that describe Open Access of reading material as an information source to close knowledge gaps. catchphrases: Internet; Open Access;	"Open Access literature"
	Specialist literature	phrases that describe specialist literature as reading material as an information source to close knowledge gaps. catchphrases: any sort of specialist literature	"Specialist literature"
Seminar	Academic education	phrases that describe academic education as a type of seminar as an information source to close knowledge gaps. catchphrases: education	"Integrating Q fever in zoonosis education"
	Advanced education	phrases that describe advanced education as a type of seminar as an information source to close knowledge gaps. catchphrases: advanced education/training; obligation	"Advanced training for health authority trainees"
	Conferences	phrases that describe expert conferences as a type of seminar as an information source to close knowledge gaps. catchphrases: advanced education/training; obligation	"Expert conferences"
	E-Learning	phrases that describe e-learning as a type of seminar as an information source to close knowledge gaps. catchphrases: e-learning, web, video, online	"Casus Webinar/e-learning"
	Interdisciplinarity	phrases that describe interdisciplinary seminars as an information source to close knowledge gaps. catchphrases: zoonoses ; zoonoses; animal and human; veterinary and physician; veterinarian and animal owner;	"Zoonosis-symposium, Berlin"
	Lectures	phrases that describe lectures as seminars as an information source to close knowledge gaps. catchphrases: lectures	"Lectures with good pictures"
	Team meetings	phrases that describe team meetings as seminars as an information source to close knowledge gaps. catchphrases: team meeting	"Public health authority team meetings (continued education)"
	Workshops	phrases that describe workshops as seminars as an information source to close knowledge gaps. catchphrases: face-to-face training	"Face-to-face training"

## Sheet: Theme matrix
stakeholder group	theme "methods to close knowledge gaps"		N	%
	Sub category - level 1	Sub category - level 2
Human health professionals/Practitioners	Conversation	.	1
		Conversation tool	1
		Interdisciplinarity	4
		TOTAL	6	42.8571
	Existing structures	.	1
		Specialist institutions	1
		TOTAL	2	14.2857
	Reading material	Specialist literature	1
		Specialist literature; Official health institution statements; Open Access	1
		TOTAL	2	14.2857
	Seminar	Academic education; Interdisziplinarity	1
		Conferences	1
		E-Learning	1
		Lectures	1
		TOTAL	4	28.5714
	TOTAL		14	100
Human health professionals/Health authority employees	Conversation	.	1
		Interdisciplinarity	5
		TOTAL	6	20
	Existing structures	.	1
		Open Access	1
		Specialist institutions	7	23.3333
	Reading material	Legislation	1
		Official health institution statements	1
		Official guidance documents	2
		Specialist literature	1
		Specialist literature; Interdisziplinarity	1
		Specialist literature; Official health institution statements; Open Access	1
		Specialist literature; Open Access	4
		Specialist literature; Open Access; Interdisziplinarity	1
		TOTAL	12	40
	Seminar	Conferences	1
		Conferences; Interdisciplinarity	1
		Lectures	2
		Team meetings	1
		TOTAL	5	16.6667
	TOTAL		30	100
Veterinary health professionals/Practitioners	Conversation	Conversation tool; Interdisciplinarity	2
		Interdisciplinarity	1
		TOTAL	3	13.0435
	Existing structures	Specialist institutions	1
		Open Access	1
		TOTAL	2	8.69565
	Reading material	Specialist literature	4
		Specialist literature; Official health institution statements; Open Access; Interdisziplinarity	1
		Specialist literature; Open Access	2
		TOTAL	7	30.4348
	Seminar	Advanced education	3
		Conferences; Interdisciplinarity	1
		Conferences; Lectures; Workshops	1
		Conferences; Workshops	1
		E-Learning	4
		Workshops	1
		TOTAL	11	47.8261
	TOTAL		23	100
Veterinary health professionals/Health authority employees	Conversation	Conversation tool	1
		Conversation tool; Interdisciplinarity	1
		Interdisciplinarity	4
		TOTAL	6	35.2941
	Reading material	Specialist literature	2
		Specialist literature; Open Access	1
		TOTAL	3	17.6471
	Seminar	Advanced education	3
		Conferences; Workshops	1
		E-Learning	2
		Lectures	1
		Workshops	1
		TOTAL	8	47.0588
	TOTAL		17	100
